# Supplementary material for: N′-(3-Chloro­benzyl­idene)-4-hy­droxy­benzohydrazide
Source: Acta Crystallogr Sect E Struct Rep Online. 2012 Nov 30;68(Pt 12):o3499. doi: 10.1107/S1600536812048325 (PMC3589070; doi:10.1107/S1600536812048325)
Supplement: Supplementary file 2 [file e-68-o3499-Isup2.hkl]

# 
# h,k,l, Fc-squared, Fo-squared, sigma(Fo-squared) and status flag 
# 
data_I
_shelx_title ' A in Pna2(1)' 
_shelx_refln_list_code          4 
_shelx_F_calc_maximum      132.35 
_exptl_crystal_F_000       568.00 
_reflns_d_resolution_high  0.8257 
 
loop_ 
 _symmetry_equiv_pos_as_xyz 
 'x, y, z' 
 '-x, -y, z+1/2' 
 'x+1/2, -y+1/2, z' 
 '-x+1/2, y+1/2, z+1/2' 
 
_cell_length_a     9.0900 
_cell_length_b     9.9396 
_cell_length_c    13.8615 
_cell_angle_alpha  90.000 
_cell_angle_beta   90.000 
_cell_angle_gamma  90.000 
 
_shelx_F_squared_multiplier     1.000 
 
loop_ 
 _refln_index_h 
 _refln_index_k 
 _refln_index_l 
 _refln_F_squared_calc 
 _refln_F_squared_meas 
 _refln_F_squared_sigma 
 _refln_observed_status 
   4   0 -15       35.06       41.71     11.79 o 
   3   1 -15      157.02      168.99     24.71 o 
   4   1 -15        0.15       -6.59      4.40 o 
   3   2 -15       32.36       26.70     11.35 o 
   4   2 -15       39.84       43.64     11.90 o 
   2   3 -15       39.79       30.25      9.90 o 
   3   3 -15       90.42      103.78     20.98 o 
   4   3 -15       11.57       11.74      6.81 o 
   2   4 -15        8.30       12.44      7.31 o 
   3   4 -15        0.47       -1.72      4.72 o 
   4   0 -14       53.82       46.98     12.78 o 
   6   0 -14      207.84      265.19     19.99 o 
   3   1 -14       13.77        5.38      7.13 o 
   4   1 -14        3.31        5.75      4.02 o 
   5   1 -14       54.49       59.21      6.83 o 
   6   1 -14       23.53       42.47      6.72 o 
   2   2 -14      132.28      139.81     22.34 o 
   3   2 -14       16.24       21.21      8.58 o 
   4   2 -14      200.29      211.29     17.83 o 
   5   2 -14       64.51       75.36     11.23 o 
   2   3 -14       13.97       30.48     11.01 o 
   3   3 -14        4.58        6.47      9.43 o 
   4   3 -14       54.09       60.99     16.71 o 
   5   3 -14       30.17       34.66      8.03 o 
   2   4 -14       30.26       37.52     12.24 o 
   3   4 -14       20.96       31.79      9.77 o 
   4   4 -14      108.88      116.34     14.31 o 
   1   5 -14       28.70       22.46      9.79 o 
   2   5 -14       12.69       42.67     12.19 o 
   3   5 -14       15.35       19.58      7.65 o 
   4   5 -14       14.84       21.60      8.06 o 
   1   6 -14       84.23       90.52     20.21 o 
   2   6 -14       25.97       31.86     11.54 o 
   4   0 -13       25.75       22.64      6.54 o 
   6   0 -13      138.25      157.46     15.92 o 
   2   1 -13      187.41      143.49     22.03 o 
   3   1 -13      142.42      134.89     10.98 o 
   4   1 -13       43.90       34.18      5.34 o 
   5   1 -13      305.15      344.69     13.29 o 
   6   1 -13       38.17       36.61      6.84 o 
   2   2 -13       11.80        7.11      5.10 o 
   3   2 -13      107.60      110.05     12.39 o 
   4   2 -13        0.74        3.04      3.41 o 
   5   2 -13       29.17       19.46     13.99 o 
   6   2 -13       23.64       22.61      7.14 o 
   1   3 -13      221.55      258.38     29.16 o 
   2   3 -13       22.68       20.32      8.83 o 
   3   3 -13      171.77      155.87     15.05 o 
   4   3 -13        2.80        4.82      4.54 o 
   5   3 -13      151.08      167.83     15.89 o 
   6   3 -13        7.44       -1.65      3.50 o 
   1   4 -13       17.86       11.90      9.22 o 
   2   4 -13       61.26       49.18     13.40 o 
   3   4 -13       68.85       79.64     17.33 o 
   4   4 -13       12.00        8.21      5.34 o 
   5   4 -13       99.97      121.38     11.91 o 
   1   5 -13      180.25      173.24     26.73 o 
   2   5 -13       28.35       22.46     10.17 o 
   3   5 -13       46.15       59.50     14.17 o 
   4   5 -13       20.25       22.94      8.27 o 
   5   5 -13       15.22       22.67      7.59 o 
   1   6 -13       74.28      101.08     19.71 o 
   2   6 -13       37.60       54.71     15.12 o 
   3   6 -13        6.24        7.93      8.13 o 
   4   6 -13        3.72       -4.77      5.63 o 
   1   7 -13       22.52        2.27      7.38 o 
   2   7 -13       35.77       41.56     13.40 o 
   2   0 -12      899.86      892.70     25.05 o 
   4   0 -12      916.82      912.50     28.11 o 
   6   0 -12      195.39      217.46     31.71 o 
   1   1 -12       78.14      106.73     12.19 o 
   2   1 -12      186.22      197.97     10.41 o 
   3   1 -12       41.65       42.13      5.26 o 
   4   1 -12      171.27      188.23     10.61 o 
   5   1 -12       16.40       16.63      4.08 o 
   6   1 -12       53.55       63.05      9.50 o 
   7   1 -12        0.68        2.09      4.17 o 
   1   2 -12       40.49       14.63      8.56 o 
   2   2 -12      704.26      719.14     24.17 o 
   3   2 -12       30.32       24.62      4.41 o 
   4   2 -12      130.53      142.85     12.36 o 
   5   2 -12        6.19        3.27      5.10 o 
   6   2 -12      245.23      250.01     15.97 o 
   7   2 -12       18.59       17.66      5.51 o 
   1   3 -12       58.48       57.06     14.04 o 
   2   3 -12      327.77      288.09     17.25 o 
   3   3 -12       42.02       27.25     10.13 o 
   4   3 -12        3.76        3.47      3.82 o 
   5   3 -12        4.22        9.63      8.97 o 
   6   3 -12       36.85       38.26      7.06 o 
   7   3 -12       31.47       32.51      6.66 o 
   1   4 -12       34.77       46.46     12.79 o 
   2   4 -12      133.37      133.44     21.30 o 
   3   4 -12       31.23       29.62      7.55 o 
   4   4 -12      423.35      436.80     17.07 o 
   5   4 -12        1.09        5.13      3.97 o 
   6   4 -12       60.16       72.15      9.47 o 
   1   5 -12       63.84       63.56     16.48 o 
   2   5 -12      100.31       90.13     19.44 o 
   3   5 -12       17.54       18.55     10.56 o 
   4   5 -12       27.72       26.11      6.05 o 
   5   5 -12       70.05       72.72      8.90 o 
   6   5 -12       28.91       29.61      6.11 o 
   1   6 -12       24.26       18.76     11.29 o 
   2   6 -12       50.94       43.85     15.33 o 
   3   6 -12       60.96       64.97     16.81 o 
   4   6 -12      103.28      107.91     21.57 o 
   5   6 -12       16.83       26.02      7.09 o 
   1   7 -12       79.46       65.85     16.39 o 
   2   7 -12       13.16       24.03     12.12 o 
   3   7 -12       69.04       59.91     16.48 o 
   4   7 -12        2.41       12.33      8.13 o 
   1   8 -12       36.23       16.64      9.47 o 
   2   8 -12        2.04        0.95      6.79 o 
   2   0 -11       50.20       53.35      7.80 o 
   4   0 -11      190.83      183.70     15.00 o 
   6   0 -11       45.62       42.92      9.13 o 
   8   0 -11       80.92       58.40     10.05 o 
   1   1 -11      971.34      967.51     18.91 o 
   2   1 -11      156.53      163.36      8.27 o 
   3   1 -11      517.00      513.78     13.88 o 
   4   1 -11       58.14       64.83      6.65 o 
   5   1 -11      157.98      172.10     10.51 o 
   6   1 -11       24.45       26.40      4.90 o 
   7   1 -11       95.45      100.47     10.42 o 
   8   1 -11       21.48       21.43      5.62 o 
   1   2 -11      148.83      154.14      8.53 o 
   2   2 -11      274.30      275.58     11.68 o 
   3   2 -11      284.47      271.26     16.25 o 
   4   2 -11       25.69       27.07      4.64 o 
   5   2 -11      146.68      137.81      9.58 o 
   6   2 -11       30.56       28.92      6.61 o 
   7   2 -11       33.58       34.24      7.06 o 
   8   2 -11        8.48        4.75      4.09 o 
   1   3 -11      708.36      714.47     38.10 o 
   2   3 -11      275.78      276.59     12.20 o 
   3   3 -11      465.46      472.19     16.01 o 
   4   3 -11      258.04      236.17     13.11 o 
   5   3 -11       77.79       85.04      9.40 o 
   6   3 -11       17.78       16.51      5.32 o 
   7   3 -11      147.03      171.72     14.34 o 
   1   4 -11      251.69      274.38     27.93 o 
   2   4 -11      189.98      171.79     13.50 o 
   3   4 -11      179.76      168.28     11.69 o 
   4   4 -11      118.32      113.17     10.66 o 
   5   4 -11       34.42       31.93      6.50 o 
   6   4 -11       57.83       55.67      8.16 o 
   7   4 -11       32.55       25.30      7.01 o 
   0   5 -11      414.89      421.67     31.95 o 
   1   5 -11      179.93      174.36     24.52 o 
   2   5 -11      109.37       99.75     11.68 o 
   3   5 -11      202.89      224.27     16.86 o 
   4   5 -11       37.45       48.23      7.34 o 
   5   5 -11      129.35      113.73     11.28 o 
   6   5 -11       12.07       16.48      4.97 o 
   1   6 -11      159.11      126.42     22.21 o 
   2   6 -11       16.10        9.79     10.13 o 
   3   6 -11      124.33      142.11     15.05 o 
   4   6 -11       36.07       37.85      9.22 o 
   5   6 -11       22.97       27.50      6.38 o 
   6   6 -11       40.39       33.21      6.47 o 
   0   7 -11      307.33      296.35     32.11 o 
   1   7 -11       48.52       50.53     14.92 o 
   2   7 -11       34.17       30.16     13.26 o 
   3   7 -11      123.35       87.74     19.55 o 
   4   7 -11       95.75       97.62     13.72 o 
   5   7 -11       80.53       95.58     20.15 o 
   1   8 -11       32.61       55.84     15.28 o 
   2   8 -11       26.76       28.29     11.19 o 
   3   8 -11       55.77       54.27     15.40 o 
   1   9 -11        1.87        9.54      9.24 o 
   0   0 -10     1796.80     1823.43     32.99 o 
   2   0 -10      433.58      400.96     15.87 o 
   4   0 -10      157.28      154.70     29.79 o 
   6   0 -10       99.60      117.89     13.18 o 
   8   0 -10      272.15      304.05     22.91 o 
   1   1 -10      121.32      134.01      7.94 o 
   2   1 -10      114.81      129.22      7.50 o 
   3   1 -10      581.13      522.51     13.73 o 
   4   1 -10        4.85        2.14      2.85 o 
   5   1 -10       80.65       74.21      7.13 o 
   6   1 -10       47.46       44.50      6.05 o 
   7   1 -10       29.04       20.12      5.46 o 
   8   1 -10       63.64       64.27      7.41 o 
   0   2 -10      164.37      156.80      9.06 o 
   1   2 -10      148.88      141.68      7.94 o 
   2   2 -10      401.19      406.97     13.28 o 
   3   2 -10       56.09       54.43      5.76 o 
   4   2 -10      675.33      693.97     16.57 o 
   5   2 -10       69.26       69.83      6.99 o 
   6   2 -10       93.35      112.16      9.09 o 
   7   2 -10       32.25       25.62      5.88 o 
   8   2 -10       45.38       50.24      7.86 o 
   1   3 -10      511.23      525.31     17.52 o 
   2   3 -10      389.05      415.09     18.17 o 
   3   3 -10      153.62      150.21      8.66 o 
   4   3 -10       99.57      110.23      8.17 o 
   5   3 -10        3.89        2.49      3.95 o 
   6   3 -10       49.25       47.50      7.57 o 
   7   3 -10       79.95       73.97      9.52 o 
   8   3 -10        4.19        2.95      5.53 o 
   0   4 -10     3316.10     3267.92     82.48 o 
   1   4 -10      180.77      184.88     12.53 o 
   2   4 -10       51.27       48.14      9.11 o 
   3   4 -10       24.12       19.17      4.99 o 
   4   4 -10      496.62      538.51     19.78 o 
   5   4 -10       79.18       78.22      9.46 o 
   6   4 -10       75.64      101.19     11.05 o 
   7   4 -10        7.65        5.78      5.74 o 
   8   4 -10       62.15       73.34      9.50 o 
   1   5 -10      720.50      702.71     23.12 o 
   2   5 -10      646.16      611.00     22.88 o 
   3   5 -10      463.03      438.38     20.75 o 
   4   5 -10       98.01       70.68      8.75 o 
   5   5 -10      109.63       90.34     10.21 o 
   6   5 -10       74.49       82.75     11.87 o 
   7   5 -10       30.92       46.60      9.89 o 
   0   6 -10      249.00      211.32     26.09 o 
   1   6 -10       40.44       48.62      9.15 o 
   2   6 -10      461.90      446.00     32.91 o 
   3   6 -10        5.04        5.91      5.84 o 
   4   6 -10      112.19      120.86     14.75 o 
   5   6 -10       74.71       96.14     20.53 o 
   6   6 -10       81.77      100.33     11.23 o 
   1   7 -10      130.25      138.52     23.16 o 
   2   7 -10       32.52       24.25      8.06 o 
   3   7 -10       62.95       76.41     14.46 o 
   4   7 -10        0.77       11.76      6.94 o 
   5   7 -10        8.23       13.33      6.73 o 
   6   7 -10        4.27        5.70      5.33 o 
   0   8 -10      168.55      151.10     23.25 o 
   1   8 -10        2.40       10.15      8.74 o 
   2   8 -10      116.63      138.22     23.89 o 
   3   8 -10      177.25      223.91     19.59 o 
   4   8 -10       51.63       70.29     12.08 o 
   1   9 -10        8.29       32.61     12.97 o 
   2   9 -10       27.99       30.63     12.53 o 
   3   9 -10       12.71       12.70     13.24 o 
   2   0  -9      938.94      967.64     23.55 o 
   4   0  -9       29.67       29.13      6.65 o 
   6   0  -9       99.96      105.41     14.63 o 
   8   0  -9       13.79       13.31      6.30 o 
   0   1  -9       62.29       63.61      6.25 o 
   1   1  -9      763.08      747.33     15.11 o 
   2   1  -9       40.86       39.92      4.58 o 
   3   1  -9      364.60      329.79     10.60 o 
   4   1  -9       11.30       10.78      3.57 o 
   5   1  -9      877.30      822.68     19.41 o 
   6   1  -9       79.88       66.89      7.24 o 
   7   1  -9      128.45      128.77     10.10 o 
   8   1  -9       42.45       48.39      6.74 o 
   9   1  -9       24.57       32.46      5.28 o 
   1   2  -9       50.08       36.12      4.81 o 
   2   2  -9      504.64      528.90     12.50 o 
   3   2  -9      590.33      583.52     13.88 o 
   4   2  -9      208.56      207.26      9.78 o 
   5   2  -9      490.95      462.51     13.96 o 
   6   2  -9      138.75      142.44      9.89 o 
   7   2  -9       16.40       18.14      4.51 o 
   8   2  -9        2.62        3.63      4.18 o 
   9   2  -9       11.32       18.01      4.96 o 
   0   3  -9       41.41       33.26      5.47 o 
   1   3  -9      408.77      401.73      8.98 o 
   2   3  -9      264.63      272.32     11.56 o 
   3   3  -9      792.70      835.80     24.20 o 
   4   3  -9      946.73      920.89     18.58 o 
   5   3  -9      154.30      150.39      9.46 o 
   6   3  -9      126.75      129.35     11.73 o 
   7   3  -9      211.93      215.67     15.44 o 
   8   3  -9       11.15       15.29      5.07 o 
   1   4  -9      417.63      396.40     22.18 o 
   2   4  -9       90.04       90.78     10.54 o 
   3   4  -9      334.45      326.59     20.54 o 
   4   4  -9      189.14      170.40     21.18 o 
   5   4  -9      128.56      137.89     12.06 o 
   6   4  -9      121.55      120.76     11.73 o 
   7   4  -9       16.25       10.37      4.83 o 
   8   4  -9       29.67       24.81      5.99 o 
   0   5  -9      173.71      173.72     12.28 o 
   1   5  -9      305.86      286.26     18.11 o 
   2   5  -9      402.43      377.79     19.18 o 
   3   5  -9      353.12      311.20     17.99 o 
   4   5  -9        0.48        7.56      4.62 o 
   5   5  -9      114.80      122.99     16.14 o 
   6   5  -9       12.07        9.64      4.85 o 
   7   5  -9       65.61       56.55      8.40 o 
   8   5  -9       19.39       18.59      4.90 o 
   1   6  -9      793.72      763.46     25.35 o 
   2   6  -9       16.57       13.21      6.60 o 
   3   6  -9       30.43       30.66      8.31 o 
   4   6  -9       31.08       26.35     12.56 o 
   5   6  -9       23.31       28.38      6.34 o 
   6   6  -9       15.31       21.40      5.97 o 
   7   6  -9       31.94       30.80      6.06 o 
   0   7  -9      787.22      798.94     26.18 o 
   1   7  -9      230.54      256.89     17.38 o 
   2   7  -9       52.68       60.97     10.55 o 
   3   7  -9        7.07        9.21      6.29 o 
   4   7  -9       55.68       43.70      9.92 o 
   5   7  -9       95.20      134.18     16.38 o 
   6   7  -9        3.92       10.89      5.75 o 
   1   8  -9      168.04      167.07     22.96 o 
   2   8  -9      214.17      234.12     21.53 o 
   3   8  -9        7.59        8.91      6.89 o 
   4   8  -9        1.52       -0.60     13.18 o 
   5   8  -9       17.43       25.05      7.89 o 
   0   9  -9      159.80      142.43     23.39 o 
   1   9  -9       69.92      108.39     21.00 o 
   2   9  -9       76.09       83.54     13.13 o 
   3   9  -9        4.79       11.98      7.05 o 
   4   9  -9        4.38       11.74      6.61 o 
   1  10  -9       69.58      103.41     20.80 o 
   0   0  -8       73.48       68.80      6.54 o 
   2   0  -8      781.59      796.03     43.03 o 
   4   0  -8     2001.99     1895.92     56.43 o 
   6   0  -8     1699.73     1684.33     39.43 o 
   8   0  -8      155.45      144.81     16.09 o 
   1   1  -8      430.76      454.71     10.53 o 
   2   1  -8      370.38      372.08     10.03 o 
   3   1  -8      186.56      179.53      8.42 o 
   4   1  -8      703.54      644.79     16.45 o 
   5   1  -8      117.20      119.06      8.50 o 
   6   1  -8      655.70      671.76     17.45 o 
   7   1  -8        7.17        7.72      3.88 o 
   8   1  -8       38.37       38.75      6.02 o 
   9   1  -8        3.67        1.78      7.19 o 
   0   2  -8      116.45      103.04      6.45 o 
   1   2  -8      212.45      194.40      8.16 o 
   2   2  -8     1631.35     1624.41     21.13 o 
   3   2  -8        7.96        5.64      2.95 o 
   4   2  -8      134.04      142.56     10.29 o 
   5   2  -8      264.14      247.40     10.64 o 
   6   2  -8      739.86      728.60     18.19 o 
   7   2  -8       72.63       85.52      8.22 o 
   8   2  -8       43.21       44.67      6.58 o 
   9   2  -8        3.28        3.30      3.98 o 
   1   3  -8      332.43      335.13     10.60 o 
   2   3  -8      306.68      288.02     11.19 o 
   3   3  -8       34.80       35.04      4.50 o 
   4   3  -8       78.42       79.34      6.67 o 
   5   3  -8       30.62       23.96      4.67 o 
   6   3  -8      106.15      115.62      8.95 o 
   7   3  -8       12.55       13.58      4.94 o 
   8   3  -8       27.82       22.46     12.73 o 
   9   3  -8       56.15       51.06      8.45 o 
   0   4  -8      600.76      597.36     21.62 o 
   1   4  -8       83.84       92.62      6.65 o 
   2   4  -8      390.95      361.16      9.40 o 
   3   4  -8      131.50      136.79     10.26 o 
   4   4  -8      433.51      402.82     15.65 o 
   5   4  -8       49.59       47.07      7.58 o 
   6   4  -8      179.29      176.84     13.68 o 
   7   4  -8       10.26       16.73      5.47 o 
   8   4  -8       41.97       52.03      8.04 o 
   1   5  -8      118.25      125.61      8.41 o 
   2   5  -8       66.47       67.30      7.42 o 
   3   5  -8       85.30       91.32     10.49 o 
   4   5  -8       14.04       10.51      4.97 o 
   5   5  -8       33.63       32.21      6.90 o 
   6   5  -8        6.19        7.78      7.04 o 
   7   5  -8       17.74       16.88      5.56 o 
   8   5  -8       54.97       68.56      9.30 o 
   0   6  -8      670.89      683.10     22.93 o 
   1   6  -8       88.61       83.09      8.22 o 
   2   6  -8      262.91      280.82     17.30 o 
   3   6  -8      251.10      248.88     17.86 o 
   4   6  -8      137.67      132.88     14.91 o 
   5   6  -8       40.96       37.45      8.61 o 
   6   6  -8       14.63       15.45      7.30 o 
   7   6  -8       50.92       40.50      7.58 o 
   1   7  -8       62.05       69.57      8.39 o 
   2   7  -8       72.71       87.54     12.25 o 
   3   7  -8      161.01      160.64     16.02 o 
   4   7  -8       51.98       65.04     11.59 o 
   5   7  -8       71.23       67.21     12.36 o 
   6   7  -8       51.64       51.17     10.70 o 
   7   7  -8       11.32        9.08      5.10 o 
   0   8  -8      330.83      364.47     19.46 o 
   1   8  -8       51.18       53.05      8.15 o 
   2   8  -8       67.58       66.56     11.48 o 
   3   8  -8       29.06       22.94      8.68 o 
   4   8  -8      138.02      148.90     20.73 o 
   5   8  -8       13.79       23.79      8.34 o 
   6   8  -8       19.90       47.99     10.89 o 
   1   9  -8       62.23       64.66     11.36 o 
   2   9  -8       35.25       51.08     10.58 o 
   3   9  -8       58.04       44.36     10.57 o 
   4   9  -8        4.16        4.05     11.19 o 
   5   9  -8        4.22        4.97      5.50 o 
   0  10  -8      131.06      151.22     23.75 o 
   1  10  -8       96.43       92.98     13.89 o 
   2  10  -8       42.38       44.25     10.24 o 
   3  10  -8        9.78        7.86      6.19 o 
   2   0  -7      635.08      681.49     18.07 o 
   4   0  -7      242.11      232.01     12.82 o 
   6   0  -7      162.86      160.96     14.36 o 
   8   0  -7      472.08      488.85     23.63 o 
  10   0  -7       31.60       30.65      7.39 o 
   0   1  -7     4987.90     5707.63     39.91 o 
   1   1  -7      958.36      907.45     13.53 o 
   2   1  -7      377.44      387.83      9.70 o 
   3   1  -7      986.08      958.05     16.38 o 
   4   1  -7       84.97       83.98      6.78 o 
   5   1  -7      768.01      718.83     16.55 o 
   6   1  -7      178.54      169.41     10.29 o 
   7   1  -7       91.52       90.59     12.25 o 
   8   1  -7       76.77       82.07      8.52 o 
   9   1  -7      142.03      150.92     11.49 o 
   1   2  -7      573.72      556.71     17.60 o 
   2   2  -7       11.38        7.67      2.59 o 
   3   2  -7      185.64      202.87      8.05 o 
   4   2  -7       20.15       21.64      2.41 o 
   5   2  -7      291.77      283.13     10.72 o 
   6   2  -7      134.51      135.01      9.43 o 
   7   2  -7      345.84      329.92     16.71 o 
   8   2  -7       49.92       43.10      6.25 o 
   9   2  -7        6.97        8.61      5.42 o 
   0   3  -7      125.99      114.34      8.05 o 
   1   3  -7      717.61      692.39     12.55 o 
   2   3  -7       26.07       27.23      3.16 o 
   3   3  -7      392.88      378.00      7.50 o 
   4   3  -7      230.33      223.05      6.69 o 
   5   3  -7      382.00      374.93     12.20 o 
   6   3  -7       48.83       44.54      6.06 o 
   7   3  -7      189.12      202.29     14.75 o 
   8   3  -7       16.56       18.87      5.61 o 
   9   3  -7       85.25       94.46     10.77 o 
   1   4  -7       82.19       79.91      7.24 o 
   2   4  -7       69.61       60.44      6.47 o 
   3   4  -7        0.81        5.19      2.91 o 
   4   4  -7      187.80      182.52      6.62 o 
   5   4  -7       48.45       51.91      7.66 o 
   6   4  -7      128.92      141.96     12.39 o 
   7   4  -7      114.05      120.34     12.05 o 
   8   4  -7       55.24       60.40      8.83 o 
   9   4  -7       23.76       28.13      5.70 o 
   0   5  -7      252.09      260.19     13.66 o 
   1   5  -7      484.51      483.38     13.83 o 
   2   5  -7       57.39       64.06      6.84 o 
   3   5  -7       79.69       82.35      6.75 o 
   4   5  -7      106.25      104.40     10.31 o 
   5   5  -7      188.41      192.10     13.90 o 
   6   5  -7       62.52       58.55      8.66 o 
   7   5  -7      219.27      255.51     17.14 o 
   8   5  -7        0.67       -2.17      3.19 o 
   1   6  -7       28.79       19.99      5.11 o 
   2   6  -7      167.06      197.49     11.41 o 
   3   6  -7      197.21      211.03     12.53 o 
   4   6  -7       19.27       17.37      5.97 o 
   5   6  -7        7.70       10.32      5.35 o 
   6   6  -7       11.29       15.34      7.09 o 
   7   6  -7       15.97       10.82      4.51 o 
   8   6  -7        7.53        2.58      5.83 o 
   0   7  -7      158.83      170.25     14.31 o 
   1   7  -7       77.24       89.69      8.04 o 
   2   7  -7      157.24      164.43     11.55 o 
   3   7  -7      222.89      232.61     13.18 o 
   4   7  -7      102.21       96.07     13.45 o 
   5   7  -7       33.53       27.15      8.78 o 
   6   7  -7       17.50        7.57      5.34 o 
   7   7  -7      113.38      102.26     11.79 o 
   1   8  -7       18.37       14.28      4.83 o 
   2   8  -7       33.14       35.72      7.60 o 
   3   8  -7       93.92      107.25     14.37 o 
   4   8  -7       48.13       48.15     10.48 o 
   5   8  -7       55.18       56.76     17.80 o 
   6   8  -7       23.57       30.09     11.97 o 
   0   9  -7       51.75       61.69     11.31 o 
   1   9  -7       65.29       81.62     10.24 o 
   2   9  -7       93.76      111.36     11.70 o 
   3   9  -7       77.42       81.08     13.20 o 
   4   9  -7       58.39       56.45     11.43 o 
   5   9  -7        9.54       19.09      7.97 o 
   1  10  -7       35.16       29.10      7.96 o 
   2  10  -7        7.66       18.93      8.01 o 
   3  10  -7       61.58       44.42     10.52 o 
   4  10  -7        1.85       -2.81      5.35 o 
   0   0  -6     6436.95     7043.13     70.46 o 
   2   0  -6     1375.61     1303.36     23.90 o 
   4   0  -6      416.19      391.96     15.75 o 
   6   0  -6      578.07      546.01     21.43 o 
   8   0  -6      175.84      168.65     16.30 o 
  10   0  -6       43.74       62.18     10.71 o 
   1   1  -6      703.66      777.10     11.80 o 
   2   1  -6      502.20      531.01     10.73 o 
   3   1  -6      340.41      372.75      9.89 o 
   4   1  -6      451.30      459.31     13.85 o 
   5   1  -6       44.47       40.92      5.12 o 
   6   1  -6      101.52      109.80      8.59 o 
   7   1  -6       56.70       51.23      6.62 o 
   8   1  -6      167.54      173.03     11.48 o 
   9   1  -6       50.69       47.13      6.70 o 
  10   1  -6       17.21       14.19      4.13 o 
   0   2  -6      711.98      625.43     13.97 o 
   1   2  -6     1720.87     1810.30     16.89 o 
   2   2  -6     1782.13     1825.80     20.54 o 
   3   2  -6      237.06      258.78      9.39 o 
   4   2  -6      925.62      901.86     16.61 o 
   5   2  -6      349.10      373.24     15.64 o 
   6   2  -6      108.72       97.38      8.01 o 
   7   2  -6       73.67       78.68      7.87 o 
   8   2  -6      154.83      162.79     11.19 o 
   9   2  -6       91.07       97.32      9.30 o 
  10   2  -6       91.83      102.42     11.20 o 
   1   3  -6      188.22      212.01      7.42 o 
   2   3  -6      456.75      451.34      8.00 o 
   3   3  -6       98.41      100.57      4.46 o 
   4   3  -6       33.24       33.26      3.40 o 
   5   3  -6       84.36       88.32      7.35 o 
   6   3  -6       58.77       55.58      6.49 o 
   7   3  -6       73.63       66.26      7.44 o 
   8   3  -6       36.87       47.67      7.48 o 
   9   3  -6       65.38       84.08     10.07 o 
   0   4  -6     1166.25     1027.77     22.55 o 
   1   4  -6       11.58       13.53      3.22 o 
   2   4  -6      446.44      433.72     11.77 o 
   3   4  -6      196.86      185.48      6.65 o 
   4   4  -6      638.39      661.86     12.17 o 
   5   4  -6        8.23       10.98      2.87 o 
   6   4  -6      180.61      200.53     14.09 o 
   7   4  -6        5.22        6.17      6.84 o 
   8   4  -6       25.82       40.66      7.34 o 
   9   4  -6       26.33       26.48      9.83 o 
   1   5  -6       14.71       16.30      3.95 o 
   2   5  -6        1.17       -0.09      3.43 o 
   3   5  -6        2.18        2.60      3.06 o 
   4   5  -6       34.31       36.30      5.16 o 
   5   5  -6       50.43       49.71      6.14 o 
   6   5  -6       54.40       59.23      8.91 o 
   7   5  -6      101.22       91.14     10.71 o 
   8   5  -6      205.94      185.47     19.00 o 
   9   5  -6       12.68       18.68      4.77 o 
   0   6  -6      410.67      445.63     27.19 o 
   1   6  -6       24.80       20.20      4.75 o 
   2   6  -6      211.04      196.68     17.91 o 
   3   6  -6       54.59       62.83      7.85 o 
   4   6  -6      164.87      177.20     10.14 o 
   5   6  -6      399.44      381.59     13.41 o 
   6   6  -6      135.96      145.92     13.35 o 
   7   6  -6       18.82       26.95      8.79 o 
   8   6  -6       82.62       79.14     10.07 o 
   1   7  -6       12.56       12.38      4.63 o 
   2   7  -6       31.46       29.85      6.54 o 
   3   7  -6       80.35       89.66      9.52 o 
   4   7  -6       94.26       87.65      9.76 o 
   5   7  -6        7.65        0.94      6.36 o 
   6   7  -6       42.00       42.85      8.20 o 
   7   7  -6       47.85       53.64      8.82 o 
   8   7  -6       32.53       46.93      8.00 o 
   0   8  -6      164.69      160.52     14.67 o 
   1   8  -6       20.50       25.45      5.34 o 
   2   8  -6       77.84       81.22      9.48 o 
   3   8  -6       44.00       34.61      7.49 o 
   4   8  -6       11.02       13.43      5.87 o 
   5   8  -6        7.60       14.64      7.07 o 
   6   8  -6      154.48      191.06     20.08 o 
   7   8  -6       83.81       88.54     14.01 o 
   1   9  -6       32.69       29.54      9.29 o 
   2   9  -6        2.83       -3.58      5.07 o 
   3   9  -6       10.92        7.15      7.57 o 
   4   9  -6      102.04       74.51     13.08 o 
   5   9  -6        6.39        0.55      6.69 o 
   6   9  -6       34.29       46.20     10.19 o 
   0  10  -6       57.42       46.66     22.79 o 
   1  10  -6       45.85       49.87      8.95 o 
   2  10  -6       84.66       93.05     11.43 o 
   3  10  -6        2.68        9.26      6.86 o 
   4  10  -6       16.70       26.16      8.74 o 
   1  11  -6       11.93       -1.45      7.31 o 
   2  11  -6       19.10       28.94      7.84 o 
   2   0  -5       83.00       85.02      6.84 o 
   4   0  -5      991.98     1099.38     25.14 o 
   6   0  -5       50.38       56.43      8.90 o 
   8   0  -5      153.23      156.15     15.77 o 
  10   0  -5       72.79       86.09     16.47 o 
   0   1  -5      235.78      217.48      5.68 o 
   1   1  -5     1498.73     1477.41     15.71 o 
   2   1  -5      468.01      501.92      9.89 o 
   3   1  -5     3281.77     3450.10     56.34 o 
   4   1  -5      735.12      705.78     14.20 o 
   5   1  -5      185.96      168.89      8.70 o 
   6   1  -5       24.15       24.58      4.83 o 
   7   1  -5      254.90      271.54     12.71 o 
   8   1  -5       49.04       47.40      6.43 o 
   9   1  -5       66.01       57.04      7.38 o 
  10   1  -5       88.92       78.98      9.64 o 
   1   2  -5      750.51      761.59      9.99 o 
   2   2  -5      227.72      237.89      6.67 o 
   3   2  -5       60.63       57.34      4.74 o 
   4   2  -5      461.34      479.25     11.71 o 
   5   2  -5      222.62      234.36      9.72 o 
   6   2  -5      334.69      332.72     11.84 o 
   7   2  -5       86.95       96.99      8.54 o 
   8   2  -5       36.76       31.43      5.45 o 
   9   2  -5      116.64      101.28      9.52 o 
  10   2  -5       26.16       31.39      5.48 o 
   0   3  -5       53.49       53.84      5.99 o 
   1   3  -5     1708.64     1660.33     18.03 o 
   2   3  -5      405.72      422.18      9.19 o 
   3   3  -5      656.36      636.89     12.75 o 
   4   3  -5      367.13      343.63     10.06 o 
   5   3  -5      477.33      504.36     13.32 o 
   6   3  -5      207.41      221.45     10.59 o 
   7   3  -5      262.34      243.96     12.01 o 
   8   3  -5        1.16       -1.11      3.60 o 
   9   3  -5       16.13       15.40      4.91 o 
  10   3  -5       13.29       16.79      5.92 o 
   1   4  -5      100.23      108.61      6.13 o 
   2   4  -5      103.98      114.46      6.79 o 
   3   4  -5      133.96      140.83      5.25 o 
   4   4  -5       99.33       97.20      5.04 o 
   5   4  -5       28.28       28.04      4.53 o 
   6   4  -5        8.46       12.40      4.99 o 
   7   4  -5       19.70        9.39      4.57 o 
   8   4  -5       32.14       44.78      8.98 o 
   9   4  -5      131.61      142.25     13.38 o 
   0   5  -5      204.37      194.60     11.28 o 
   1   5  -5      315.16      303.55      9.68 o 
   2   5  -5      546.57      553.32     16.48 o 
   3   5  -5      598.51      572.95     18.41 o 
   4   5  -5      148.56      142.91     10.80 o 
   5   5  -5      159.82      169.86      9.54 o 
   6   5  -5      166.54      160.38     10.15 o 
   7   5  -5      193.13      177.69     20.85 o 
   8   5  -5      152.55      143.85     13.40 o 
   9   5  -5       41.89       56.89      9.89 o 
   1   6  -5      125.83      122.40      7.86 o 
   2   6  -5       26.50       25.45      5.75 o 
   3   6  -5      104.64      100.16      9.08 o 
   4   6  -5       11.83       10.64      3.94 o 
   5   6  -5      104.99      113.42     12.17 o 
   6   6  -5        9.21       12.11      4.31 o 
   7   6  -5       74.92       65.61      9.41 o 
   8   6  -5       84.34       85.13     11.93 o 
   0   7  -5      304.38      282.47     22.14 o 
   1   7  -5      210.35      200.92     10.47 o 
   2   7  -5      120.03      111.94     11.08 o 
   3   7  -5       33.33       32.27      6.85 o 
   4   7  -5      115.14      108.31     11.41 o 
   5   7  -5      325.82      340.75     16.07 o 
   6   7  -5       64.66       69.36      8.03 o 
   7   7  -5       57.08       71.34      9.93 o 
   8   7  -5       17.91       12.91      7.63 o 
   1   8  -5       87.69       85.22      8.05 o 
   2   8  -5       22.93       25.31      6.55 o 
   3   8  -5       10.76       12.84      5.60 o 
   4   8  -5       33.63       36.64      7.71 o 
   5   8  -5       62.75       80.13      9.98 o 
   6   8  -5       40.69       33.55      9.89 o 
   7   8  -5       43.51       57.85     11.39 o 
   0   9  -5       15.79       20.27      7.42 o 
   1   9  -5       31.89       35.41      6.19 o 
   2   9  -5       24.89       15.41      6.40 o 
   3   9  -5       48.53       63.91      9.39 o 
   4   9  -5       50.19       45.27      8.29 o 
   5   9  -5       51.47       58.71     12.49 o 
   6   9  -5       30.04       26.50      8.23 o 
   1  10  -5       49.62       31.86      7.71 o 
   2  10  -5        5.27        7.12      5.84 o 
   3  10  -5       12.59       13.37      6.38 o 
   4  10  -5        7.37        3.04      5.28 o 
   5  10  -5       44.62       45.05     10.15 o 
   0  11  -5       43.34       42.31     15.97 o 
   1  11  -5       50.73       36.62     11.01 o 
   2  11  -5       15.80       12.83     10.53 o 
   3  11  -5        2.85        5.35      5.56 o 
   0   0  -4     5437.64     5516.16     42.45 o 
   2   0  -4     1088.52     1075.04     19.60 o 
   4   0  -4     1505.29     1588.32     30.13 o 
   6   0  -4      289.69      265.57     14.95 o 
   8   0  -4       11.17       11.63      5.81 o 
  10   0  -4      403.00      386.72     22.33 o 
   1   1  -4       63.26       59.14      3.47 o 
   2   1  -4      206.46      211.40      5.19 o 
   3   1  -4      313.15      328.86      8.63 o 
   4   1  -4      116.44      140.82      8.70 o 
   5   1  -4       48.63       54.78      5.70 o 
   6   1  -4       82.48       86.84      7.50 o 
   7   1  -4       98.73      107.11      8.70 o 
   8   1  -4      173.50      182.55     12.21 o 
   9   1  -4        7.43       10.14      4.04 o 
  10   1  -4       26.64       27.03      5.19 o 
   0   2  -4     1611.97     1597.45     21.47 o 
   1   2  -4     1194.09     1227.03     14.12 o 
   2   2  -4     1506.57     1511.72     16.25 o 
   3   2  -4      142.19      149.27      6.34 o 
   4   2  -4     2289.42     2329.97     25.62 o 
   5   2  -4      130.81      118.44      7.60 o 
   6   2  -4      138.10      152.60     11.08 o 
   7   2  -4       29.09       37.15      5.81 o 
   8   2  -4      411.25      425.12     14.74 o 
   9   2  -4      149.63      132.97     15.87 o 
  10   2  -4      109.70      117.36     10.33 o 
   1   3  -4      183.91      183.41      6.08 o 
   2   3  -4     1440.17     1551.50     14.02 o 
   3   3  -4      626.94      677.38     10.15 o 
   4   3  -4      991.48      965.36     15.91 o 
   5   3  -4      193.02      187.33     13.06 o 
   6   3  -4       74.18       71.42      6.91 o 
   7   3  -4       47.65       42.97      6.20 o 
   8   3  -4      127.22      112.91     13.94 o 
   9   3  -4       11.53        1.89      4.59 o 
  10   3  -4        6.55        8.69      4.06 o 
   0   4  -4     1693.85     1678.24     27.60 o 
   1   4  -4       42.54       47.31      4.44 o 
   2   4  -4     1047.38     1071.01     16.19 o 
   3   4  -4      393.28      417.84     14.58 o 
   4   4  -4      150.53      146.46      5.72 o 
   5   4  -4      260.70      246.36      9.77 o 
   6   4  -4      641.45      602.17     15.41 o 
   7   4  -4      199.10      178.66     13.71 o 
   8   4  -4       81.01       97.41     11.16 o 
   9   4  -4       71.14       73.71      9.64 o 
  10   4  -4       30.30       38.98      6.71 o 
   1   5  -4      676.67      685.41     13.77 o 
   2   5  -4      223.56      224.88      9.93 o 
   3   5  -4      378.33      388.94     11.47 o 
   4   5  -4       54.02       45.11      5.47 o 
   5   5  -4       27.86       27.46      5.00 o 
   6   5  -4       26.69       24.43      6.50 o 
   7   5  -4        7.05       13.37      5.21 o 
   8   5  -4      210.82      180.12     15.05 o 
   9   5  -4        0.27       -3.44      5.31 o 
   0   6  -4       79.14       76.59      8.99 o 
   1   6  -4      137.46      134.00      7.82 o 
   2   6  -4      791.94      780.15     19.05 o 
   3   6  -4       73.08       85.16      8.42 o 
   4   6  -4      130.25      134.84      9.09 o 
   5   6  -4      356.03      337.55     15.18 o 
   6   6  -4      127.27      135.44      9.94 o 
   7   6  -4        8.04        1.62      3.16 o 
   8   6  -4       37.15       52.90      8.41 o 
   9   6  -4        1.42        0.78      4.05 o 
   1   7  -4       62.27       66.18      6.62 o 
   2   7  -4       74.97       72.83      8.49 o 
   3   7  -4       88.77       89.21     10.62 o 
   4   7  -4       56.18       48.55      7.49 o 
   5   7  -4       66.86       59.32      8.37 o 
   6   7  -4       77.18       59.04      7.36 o 
   7   7  -4       12.25        4.71      3.67 o 
   8   7  -4        1.80        2.61      3.70 o 
   0   8  -4      624.30      644.76     23.06 o 
   1   8  -4       57.47       59.51      6.66 o 
   2   8  -4       23.63       20.02      6.20 o 
   3   8  -4      130.97      145.95     12.00 o 
   4   8  -4       86.79       81.96     10.64 o 
   5   8  -4        4.74        3.79      4.49 o 
   6   8  -4       12.05       16.38      5.87 o 
   7   8  -4       26.55       19.16      8.19 o 
   1   9  -4       63.46       66.22      7.57 o 
   2   9  -4       10.25       14.37      7.16 o 
   3   9  -4        3.10        3.26      5.58 o 
   4   9  -4       22.50       21.69      6.82 o 
   5   9  -4        8.37       13.98      5.75 o 
   6   9  -4       12.55       24.06      5.96 o 
   0  10  -4       22.36       28.80     13.60 o 
   1  10  -4      101.04      113.56     11.63 o 
   2  10  -4       37.38       47.52     10.62 o 
   3  10  -4       34.19       23.22      7.32 o 
   4  10  -4       20.45       21.81      6.70 o 
   5  10  -4       54.69       74.51     10.27 o 
   1  11  -4       16.29       17.94      9.11 o 
   2  11  -4       48.18       67.14     12.20 o 
   3  11  -4        6.24        9.55      9.23 o 
   2   0  -3      375.82      351.23     10.43 o 
   4   0  -3      160.57      149.63     10.01 o 
   6   0  -3      255.36      247.44     14.19 o 
   8   0  -3      256.70      286.63     17.96 o 
  10   0  -3       54.32       29.37      8.88 o 
   0   1  -3     1385.47     1360.49     13.13 o 
   1   1  -3     2115.23     2107.13     12.38 o 
   2   1  -3      379.59      385.28      7.87 o 
   3   1  -3      679.83      663.40     11.62 o 
   4   1  -3      877.24      892.52     15.14 o 
   5   1  -3     1996.38     2006.00     25.24 o 
   6   1  -3       14.03        9.32      3.52 o 
   7   1  -3      717.44      688.79     17.24 o 
   8   1  -3      103.68      105.87      9.05 o 
   9   1  -3       30.53       28.15      5.36 o 
  10   1  -3      120.95      129.75     10.69 o 
   1   2  -3     1691.20     1678.36     12.67 o 
   2   2  -3      590.10      565.33     11.37 o 
   3   2  -3      680.04      670.07     11.62 o 
   4   2  -3      180.77      159.12      7.22 o 
   5   2  -3       70.05       70.56      6.12 o 
   6   2  -3       51.05       50.70      6.25 o 
   7   2  -3      173.44      174.99     10.41 o 
   8   2  -3       11.13       14.81      4.39 o 
   9   2  -3       13.03       11.90      4.38 o 
  10   2  -3        2.94        0.08      2.81 o 
   0   3  -3      661.50      643.32     14.86 o 
   1   3  -3     1275.92     1248.17     14.89 o 
   2   3  -3      294.62      297.55      6.34 o 
   3   3  -3     1923.30     1915.44     19.77 o 
   4   3  -3      733.38      780.50     15.30 o 
   5   3  -3      681.08      651.18     14.34 o 
   6   3  -3       94.46       81.78      7.14 o 
   7   3  -3       88.43       85.41      7.83 o 
   8   3  -3       33.29       39.11      5.92 o 
   9   3  -3      518.60      527.69     17.28 o 
  10   3  -3       42.25       42.64      9.69 o 
   1   4  -3      680.57      718.83     12.44 o 
   2   4  -3     1223.32     1284.79     17.77 o 
   3   4  -3      837.30      929.29     12.89 o 
   4   4  -3       19.08       22.74      4.47 o 
   5   4  -3      253.38      257.49      9.49 o 
   6   4  -3       18.94       21.02      4.66 o 
   7   4  -3       56.08       54.87      6.70 o 
   8   4  -3      193.63      191.06     15.43 o 
   9   4  -3       34.60       30.83      6.24 o 
  10   4  -3       16.29       14.76      4.78 o 
   0   5  -3     2142.47     2439.14     36.45 o 
   1   5  -3     1327.33     1280.80     18.23 o 
   2   5  -3      793.14      847.72     18.03 o 
   3   5  -3      402.09      385.60     11.31 o 
   4   5  -3       65.24       75.93      4.25 o 
   5   5  -3       19.49       24.14      5.89 o 
   6   5  -3      213.76      202.55     14.02 o 
   7   5  -3      207.21      227.80     15.52 o 
   8   5  -3       11.21        7.52      5.41 o 
   9   5  -3       45.54       58.09      8.40 o 
   1   6  -3      297.02      298.95      9.83 o 
   2   6  -3      525.67      514.44     15.35 o 
   3   6  -3      315.15      291.14     13.53 o 
   4   6  -3       55.49       58.23      7.53 o 
   5   6  -3        9.22        9.16      4.69 o 
   6   6  -3      171.94      178.93     11.15 o 
   7   6  -3       26.51       41.66      9.41 o 
   8   6  -3       58.98       48.94      9.66 o 
   9   6  -3        2.46        4.89      8.07 o 
   0   7  -3      114.49      113.88     11.10 o 
   1   7  -3      427.85      420.11     12.19 o 
   2   7  -3       87.33       97.14      9.24 o 
   3   7  -3       78.52       68.28      8.38 o 
   4   7  -3       28.19       38.65      7.26 o 
   5   7  -3      139.21      139.27     11.88 o 
   6   7  -3       17.68       17.36      5.20 o 
   7   7  -3      116.89      123.40     10.38 o 
   8   7  -3       21.53       23.30      4.81 o 
   1   8  -3      157.85      170.06      9.50 o 
   2   8  -3       60.89       48.93      8.45 o 
   3   8  -3       73.11       62.13      8.55 o 
   4   8  -3      126.74      148.56     12.30 o 
   5   8  -3       29.28       27.48      6.68 o 
   6   8  -3       23.34       20.96      5.99 o 
   7   8  -3        4.30        8.52      4.80 o 
   0   9  -3        2.05        1.25      4.45 o 
   1   9  -3       17.78       26.28      7.59 o 
   2   9  -3       73.53       76.20     12.66 o 
   3   9  -3      164.54      175.15     13.64 o 
   4   9  -3        6.24        7.29      8.16 o 
   5   9  -3       29.53       30.27      7.15 o 
   6   9  -3       74.60       77.02     10.37 o 
   7   9  -3       59.00       72.24      9.94 o 
   1  10  -3      155.33      176.04     25.26 o 
   2  10  -3        7.02        5.74      5.28 o 
   3  10  -3        9.84       11.98      6.31 o 
   4  10  -3        4.29        7.40      5.75 o 
   5  10  -3        2.52       13.40      5.74 o 
   0  11  -3       75.95       60.36     17.92 o 
   1  11  -3        1.85       -2.21      6.52 o 
   2  11  -3       33.77       38.24     10.31 o 
   3  11  -3       56.98       75.63     13.70 o 
   4  11  -3       40.01       60.23     17.67 o 
   0   0  -2     3057.59     3210.76     72.20 o 
   2   0  -2     4611.01     4837.97     74.21 o 
   4   0  -2     1619.85     1669.76     28.57 o 
   6   0  -2       38.76       31.99      6.85 o 
   8   0  -2      195.29      184.72     15.73 o 
  10   0  -2      256.59      230.90     19.45 o 
   1   1  -2     1090.01     1108.74      8.68 o 
   2   1  -2     4120.71     4106.57     42.19 o 
   3   1  -2     3503.91     3646.33     28.35 o 
   4   1  -2       42.78       52.60      5.52 o 
   5   1  -2      436.14      453.23     11.72 o 
   6   1  -2       14.45       10.92      4.19 o 
   7   1  -2       92.39       85.67      7.55 o 
   8   1  -2       29.78       24.06      4.99 o 
   9   1  -2      150.05      148.38     10.91 o 
  10   1  -2        5.25        6.24      3.63 o 
   0   2  -2     1359.89     1448.77     18.97 o 
   1   2  -2      693.41      729.60      9.61 o 
   2   2  -2     6874.52     6874.04     38.71 o 
   3   2  -2      114.82      109.31      5.13 o 
   4   2  -2       30.67       42.34      4.44 o 
   5   2  -2      256.86      279.70      9.41 o 
   6   2  -2      996.08      937.96     18.33 o 
   7   2  -2      133.24      129.83      9.08 o 
   8   2  -2      220.13      202.57     11.61 o 
   9   2  -2       24.62       12.87      4.10 o 
  10   2  -2        5.85        5.18      3.44 o 
   1   3  -2     1994.73     2039.51     18.71 o 
   2   3  -2      135.04      118.91      5.50 o 
   3   3  -2     1545.26     1599.43     17.63 o 
   4   3  -2       92.80       85.99      6.72 o 
   5   3  -2      506.89      525.05     12.85 o 
   6   3  -2      168.79      156.33     12.97 o 
   7   3  -2       28.85       31.63      5.19 o 
   8   3  -2       49.53       50.55      6.49 o 
   9   3  -2        9.09        4.90      3.31 o 
  10   3  -2        5.31        7.27      5.79 o 
   0   4  -2      255.50      224.07      9.77 o 
   1   4  -2      624.46      607.07     10.98 o 
   2   4  -2      294.48      268.94      9.45 o 
   3   4  -2      716.21      704.42     10.09 o 
   4   4  -2     2081.74     2051.15     30.27 o 
   5   4  -2       47.21       57.41      7.14 o 
   6   4  -2     1214.64     1198.63     40.01 o 
   7   4  -2      264.75      225.19     11.22 o 
   8   4  -2       67.98       77.46      8.40 o 
   9   4  -2       20.59       19.93      5.58 o 
  10   4  -2       28.73       28.43     11.11 o 
   1   5  -2      882.18      916.64     14.82 o 
   2   5  -2     1415.22     1423.59     23.31 o 
   3   5  -2      250.22      225.11     11.87 o 
   4   5  -2      262.58      253.00     10.85 o 
   5   5  -2      224.24      224.55     11.05 o 
   6   5  -2      353.97      362.29     12.22 o 
   7   5  -2      149.52      140.67     12.67 o 
   8   5  -2      146.61      155.51     13.66 o 
   9   5  -2       12.24        7.48      4.23 o 
   0   6  -2      317.31      314.24     13.65 o 
   1   6  -2       67.56       66.82      5.58 o 
   2   6  -2      800.14      742.53     18.27 o 
   3   6  -2       70.92       63.71      7.40 o 
   4   6  -2      125.42      123.75     10.10 o 
   5   6  -2      522.55      511.81     15.48 o 
   6   6  -2       97.27      103.14     10.93 o 
   7   6  -2       43.32       42.75      7.96 o 
   8   6  -2       54.58       67.66      9.50 o 
   9   6  -2       49.23       53.08      8.47 o 
   1   7  -2      319.30      322.67     10.68 o 
   2   7  -2      107.71      106.23      9.55 o 
   3   7  -2      137.70      132.95     10.53 o 
   4   7  -2       51.99       48.66      9.12 o 
   5   7  -2       44.51       33.60      6.99 o 
   6   7  -2       73.39       68.57      7.69 o 
   7   7  -2       30.94       36.87      5.89 o 
   8   7  -2        8.26       12.84      5.20 o 
   0   8  -2      745.77      757.60     23.85 o 
   1   8  -2      199.52      192.58      9.42 o 
   2   8  -2      136.16      139.50     12.60 o 
   3   8  -2       71.99       82.06     11.20 o 
   4   8  -2      193.09      215.07     14.29 o 
   5   8  -2       14.55       18.49      6.45 o 
   6   8  -2       11.83        1.92      4.74 o 
   7   8  -2       41.29       59.30      9.27 o 
   8   8  -2       42.62       57.07     11.84 o 
   1   9  -2        8.42        3.53      4.56 o 
   2   9  -2      239.22      255.20     14.97 o 
   3   9  -2       15.51       19.52      5.97 o 
   4   9  -2        0.38        3.64      5.36 o 
   5   9  -2       10.73       20.40      6.56 o 
   6   9  -2       53.65       47.74      8.66 o 
   7   9  -2       30.58       37.67      7.74 o 
   0  10  -2      361.55      382.45     31.04 o 
   1  10  -2       22.40       21.55      9.07 o 
   2  10  -2       18.91        8.59      8.01 o 
   3  10  -2       69.84       73.89     20.78 o 
   4  10  -2       45.97       54.18      9.55 o 
   5  10  -2        1.83       10.63      5.08 o 
   1  11  -2       11.35       -2.63      6.38 o 
   2  11  -2        7.19       18.33      7.97 o 
   3  11  -2       36.83       61.23     10.95 o 
   4  11  -2       47.99       50.22     18.43 o 
   2   0  -1     3445.99     3680.12     34.00 o 
   4   0  -1     1420.64     1409.58     25.59 o 
   6   0  -1      659.37      653.98     21.17 o 
   8   0  -1      158.76      155.19     14.56 o 
  10   0  -1        5.32        9.42      5.77 o 
   0   1  -1     1064.37     1096.87     12.19 o 
   1   1  -1      909.35      910.91     13.68 o 
   2   1  -1     3330.12     3334.40     28.84 o 
   3   1  -1     5434.88     5296.89     34.75 o 
   4   1  -1      943.45      938.26     14.81 o 
   5   1  -1     1074.33      978.60     16.79 o 
   6   1  -1      153.13      152.67      8.67 o 
   7   1  -1      684.16      694.49     17.59 o 
   8   1  -1       38.94       35.60      5.60 o 
   9   1  -1       29.63       27.97     10.36 o 
  10   1  -1       11.04        5.64      3.84 o 
   1   2  -1    17517.26    17588.58     87.90 o 
   2   2  -1     4490.24     4521.84     28.54 o 
   3   2  -1       45.84       47.91      3.85 o 
   4   2  -1       58.65       58.37      5.98 o 
   5   2  -1       21.20       20.22      4.13 o 
   6   2  -1      135.41      145.98      8.57 o 
   7   2  -1      216.83      223.58     10.78 o 
   8   2  -1       10.45        9.91      3.99 o 
   9   2  -1       10.84       12.46      4.16 o 
  10   2  -1       25.55       33.57      5.50 o 
   0   3  -1     8619.38     8901.25     65.39 o 
   1   3  -1     9677.29     9809.01     44.56 o 
   2   3  -1     1308.45     1333.65     15.96 o 
   3   3  -1       22.86       26.00      3.04 o 
   4   3  -1     1007.90      989.27     15.52 o 
   5   3  -1      345.76      332.93     10.22 o 
   6   3  -1       45.95       57.28      6.02 o 
   7   3  -1      235.70      237.18     10.90 o 
   8   3  -1       79.33       70.19      7.49 o 
   9   3  -1      181.08      190.20     13.31 o 
  10   3  -1       14.14       16.09      4.19 o 
   1   4  -1      128.66      118.00      5.00 o 
   2   4  -1      747.32      732.22     23.22 o 
   3   4  -1       82.67       91.95      4.65 o 
   4   4  -1      100.65      104.72      6.00 o 
   5   4  -1       42.22       39.41      5.11 o 
   6   4  -1      108.03      111.94      7.92 o 
   7   4  -1       20.48       29.62      8.07 o 
   8   4  -1       96.98       94.45      8.60 o 
   9   4  -1       13.24       15.18      4.77 o 
  10   4  -1        8.27        9.78      7.82 o 
   0   5  -1      908.29      925.69     20.15 o 
   1   5  -1     1683.01     1652.75     19.27 o 
   2   5  -1      772.86      779.85     16.97 o 
   3   5  -1     1132.64     1108.48     14.93 o 
   4   5  -1        0.58       -3.46      2.32 o 
   5   5  -1       38.03       35.37      4.97 o 
   6   5  -1       44.69       49.84      6.01 o 
   7   5  -1       96.72      115.23     11.44 o 
   8   5  -1       20.00       12.21      6.31 o 
   9   5  -1       60.61       78.23      9.70 o 
   1   6  -1       98.09       98.89      6.06 o 
   2   6  -1      138.54      130.41      9.08 o 
   3   6  -1      300.12      301.37     15.37 o 
   4   6  -1       17.06       13.48      3.14 o 
   5   6  -1      413.44      408.34     17.83 o 
   6   6  -1      217.30      218.93     14.30 o 
   7   6  -1      124.51      124.76     12.15 o 
   8   6  -1        3.96        1.34      4.50 o 
   9   6  -1       13.30       12.74      5.01 o 
   0   7  -1        2.14       -3.70      3.53 o 
   1   7  -1        1.35        4.82      2.44 o 
   2   7  -1      495.18      472.21     17.55 o 
   3   7  -1      563.69      528.85     25.14 o 
   4   7  -1      565.04      536.54     18.37 o 
   5   7  -1      856.72      878.07     35.37 o 
   6   7  -1      184.01      159.40     13.49 o 
   7   7  -1       14.17       11.50      5.39 o 
   8   7  -1       15.70       16.02      5.96 o 
   1   8  -1      151.61      151.56      8.20 o 
   2   8  -1      133.52      142.20     11.13 o 
   3   8  -1        9.93        2.60      4.84 o 
   4   8  -1      207.05      202.21     13.99 o 
   5   8  -1       69.67       71.77      9.84 o 
   6   8  -1       85.64       82.58     15.77 o 
   7   8  -1       23.73       20.59      6.23 o 
   8   8  -1       11.95       30.55      6.38 o 
   0   9  -1       80.02       89.08     18.01 o 
   1   9  -1        2.22       -4.61      6.90 o 
   2   9  -1       26.33       37.36     13.58 o 
   3   9  -1      116.79      123.94     11.85 o 
   4   9  -1      192.45      190.72     14.40 o 
   5   9  -1       63.79       64.29      9.53 o 
   6   9  -1       16.97        9.96      5.33 o 
   7   9  -1       51.05       61.64     11.31 o 
   1  10  -1      190.85      164.17     17.36 o 
   2  10  -1       20.82       12.07      7.82 o 
   3  10  -1       19.46       28.76      7.05 o 
   4  10  -1        4.85        5.44      5.30 o 
   5  10  -1       19.98       16.29      6.11 o 
   6  10  -1       32.53       46.15      8.04 o 
   0  11  -1        0.00       -2.34      9.11 o 
   1  11  -1       63.41       68.88     12.66 o 
   2  11  -1       24.12       22.50      8.65 o 
   3  11  -1        8.68        5.37     11.07 o 
   4  11  -1      103.77       94.30     14.20 o 
   2   0   0     8818.17     8902.01     87.29 o 
   4   0   0       87.82       80.86      7.35 o 
   6   0   0       16.24       15.05      5.29 o 
   8   0   0     1181.94     1130.35     32.44 o 
  10   0   0       83.61       93.03     15.03 o 
   1   1   0       20.47        7.63      1.84 o 
   2   1   0     2728.19     2605.27     19.22 o 
   3   1   0      149.87      123.43      5.03 o 
   4   1   0      144.88      151.78      6.23 o 
   5   1   0      284.66      324.29      9.70 o 
   6   1   0       20.24       17.44      3.82 o 
   7   1   0      142.68      143.89      9.15 o 
   8   1   0        5.50        4.62      3.32 o 
   9   1   0       22.67       26.09      4.96 o 
  10   1   0        2.14        3.45      5.89 o 
   0   2   0      236.98      225.21      6.26 o 
   1   2   0      446.22      498.12      7.68 o 
   2   2   0     6705.77     6596.34     44.09 o 
   3   2   0       78.99       72.82      5.70 o 
   4   2   0     1161.68     1049.61     15.71 o 
   5   2   0      176.46      180.51      7.98 o 
   6   2   0      372.38      362.90     11.47 o 
   7   2   0       91.93       94.04      7.83 o 
   8   2   0      151.11      156.76     10.24 o 
   9   2   0       48.30       48.55      7.65 o 
  10   2   0       81.79       84.19      8.52 o 
   1   3   0     1876.52     1837.49     20.24 o 
   2   3   0       40.09       36.75      2.63 o 
   3   3   0     1084.06     1086.03     14.66 o 
   4   3   0       61.36       65.12      5.08 o 
   5   3   0       62.96       63.86      5.73 o 
   6   3   0       95.67      105.74      7.61 o 
   7   3   0       32.03       30.96      5.13 o 
   8   3   0       26.76       30.54      5.10 o 
   9   3   0        7.38        4.29      3.58 o 
  10   3   0       13.59       12.78      4.24 o 
   0   4   0      307.96      359.58     10.80 o 
   1   4   0      814.50      863.53     12.88 o 
   2   4   0      704.81      651.57     14.20 o 
   3   4   0        7.34        6.46      3.42 o 
   4   4   0     2933.28     2874.82     28.30 o 
   5   4   0       93.74      105.29      8.71 o 
   6   4   0      304.94      277.93     10.72 o 
   7   4   0      233.86      202.93     13.76 o 
   8   4   0      107.59      121.10      9.44 o 
   9   4   0       29.34       18.05      4.92 o 
  10   4   0        8.39       17.94      4.72 o 
   1   5   0       16.65       15.75      2.56 o 
   2   5   0      905.34      880.83     21.30 o 
   3   5   0      604.16      572.85     21.74 o 
   4   5   0       37.47       36.12      4.43 o 
   5   5   0       25.68       16.76      4.00 o 
   6   5   0      292.45      302.18     11.55 o 
   7   5   0        8.60        8.53      4.18 o 
   8   5   0       33.13       38.47      7.13 o 
   9   5   0       13.32       12.03      5.10 o 
  10   5   0       12.01        7.64      6.97 o 
   0   6   0      128.44      110.10      8.59 o 
   1   6   0      398.34      405.50      9.78 o 
   2   6   0      293.45      287.84     14.87 o 
   3   6   0       23.06       18.28      5.38 o 
   4   6   0      348.07      338.46     10.72 o 
   5   6   0       82.04       76.52      6.56 o 
   6   6   0      369.33      356.60     15.78 o 
   7   6   0       59.89       56.86      8.81 o 
   8   6   0       33.60       35.68      7.35 o 
   9   6   0       25.63       29.81      6.65 o 
   1   7   0       97.82      105.42      6.10 o 
   2   7   0      498.89      468.75     15.38 o 
   3   7   0      188.16      169.58     11.52 o 
   4   7   0       26.94       27.06      6.30 o 
   5   7   0       26.88       35.64      7.01 o 
   6   7   0        0.21       -4.99      4.11 o 
   7   7   0      159.48      167.17     14.09 o 
   8   7   0        2.23        4.84      4.28 o 
   0   8   0      348.68      337.14     25.44 o 
   1   8   0        0.48        1.04      3.92 o 
   2   8   0      325.57      338.65     14.23 o 
   3   8   0      355.17      358.95     15.75 o 
   4   8   0       23.18       20.00      6.36 o 
   5   8   0       40.56       36.71      7.51 o 
   6   8   0       51.10       62.89      9.53 o 
   7   8   0        1.23       -1.41      5.00 o 
   8   8   0        1.91        9.92      6.80 o 
   1   9   0      213.03      256.24     22.21 o 
   2   9   0       39.59       47.14      7.53 o 
   3   9   0      792.96      777.23     23.49 o 
   4   9   0      242.36      222.24     15.22 o 
   5   9   0      325.35      346.40     17.96 o 
   6   9   0       65.58       68.50      9.72 o 
   7   9   0        0.01       -3.64      4.54 o 
   0  10   0       28.77       18.91     10.60 o 
   1  10   0       14.63       14.63      7.50 o 
   2  10   0       38.84       36.27      9.62 o 
   3  10   0        5.96       -1.10      5.89 o 
   4  10   0      180.85      213.78     15.87 o 
   5  10   0       47.33       65.27      9.44 o 
   6  10   0        0.22        0.42      4.72 o 
   1  11   0       31.23       32.56      9.24 o 
   2  11   0       18.50       14.24      8.79 o 
   3  11   0       96.91       95.93     14.55 o 
   4  11   0        3.61       -2.75      5.41 o 
   0  12   0        2.80       -7.42      5.81 o 
   2   0   1     3439.85     3615.36     26.49 o 
   4   0   1     1417.92     1455.63     25.39 o 
   6   0   1      662.72      614.91     20.28 o 
   8   0   1      157.00      143.92     13.90 o 
  10   0   1        5.10        7.59      5.43 o 
   0   1   1     1063.00     1091.68     13.59 o 
   1   1   1      966.00      943.18      7.47 o 
   2   1   1     3330.30     3299.83     33.15 o 
   3   1   1     5415.30     5298.03     30.85 o 
   4   1   1      944.56      979.98     14.71 o 
   5   1   1     1062.57      993.01     16.58 o 
   6   1   1      154.03      177.62      8.81 o 
   7   1   1      685.45      683.05     16.43 o 
   8   1   1       38.66       35.25      5.50 o 
   9   1   1       30.46       23.74      8.14 o 
  10   1   1       11.04       14.02      4.12 o 
   1   2   1    17512.85    17540.55     94.32 o 
   2   2   1     4497.25     4538.58     30.04 o 
   3   2   1       46.08       48.08      3.86 o 
   4   2   1       57.98       52.18      4.54 o 
   5   2   1       21.50       19.11      3.53 o 
   6   2   1      132.73      130.16      8.06 o 
   7   2   1      217.37      226.42     10.52 o 
   8   2   1       10.51       17.43      4.26 o 
   9   2   1       10.59        6.24      3.65 o 
  10   2   1       26.03       30.32      6.95 o 
   0   3   1     8636.59     8885.59     52.88 o 
   1   3   1     9696.83     9741.67     45.92 o 
   2   3   1     1313.15     1330.11     10.85 o 
   3   3   1       29.73       30.12      2.72 o 
   4   3   1      997.08      990.25     15.73 o 
   5   3   1      332.49      322.93     10.13 o 
   6   3   1       47.92       54.47      5.92 o 
   7   3   1      242.38      216.05     12.19 o 
   8   3   1       79.57       79.05      7.69 o 
   9   3   1      181.53      185.96     11.72 o 
  10   3   1       14.68       15.20      4.29 o 
   1   4   1      128.77      127.88      3.69 o 
   2   4   1      747.21      735.95     11.81 o 
   3   4   1       81.81       74.24      4.22 o 
   4   4   1      101.68      106.50      7.66 o 
   5   4   1       41.93       39.01      4.96 o 
   6   4   1      106.77      100.06     10.26 o 
   7   4   1       20.90       16.56      4.38 o 
   8   4   1       98.37       96.20      8.64 o 
   9   4   1       13.59       11.64      4.19 o 
  10   4   1        8.39        8.03      3.78 o 
   0   5   1      891.02      901.64     59.66 o 
   1   5   1     1646.24     1602.06     15.34 o 
   2   5   1      784.57      782.67     13.49 o 
   3   5   1     1157.93     1102.51     31.13 o 
   4   5   1        1.01        3.30      3.42 o 
   5   5   1       41.92       46.66      5.47 o 
   6   5   1       42.36       39.22      5.41 o 
   7   5   1       92.82      109.55      8.80 o 
   8   5   1       20.78       16.18      4.82 o 
   9   5   1       61.64       70.71      9.55 o 
   1   6   1       98.16       93.87      4.77 o 
   2   6   1      137.83      143.38      9.36 o 
   3   6   1      301.68      303.86     12.70 o 
   4   6   1       17.31       11.63      6.69 o 
   5   6   1      411.11      415.32     14.63 o 
   6   6   1      217.79      225.89     11.81 o 
   7   6   1      125.54      114.95     14.93 o 
   8   6   1        4.19        4.80      7.16 o 
   9   6   1       12.99       13.92      5.19 o 
   0   7   1        2.68        2.67      3.46 o 
   1   7   1        2.02        3.93      2.13 o 
   2   7   1      503.93      474.30     15.49 o 
   3   7   1      553.88      527.73     17.24 o 
   4   7   1      553.32      575.12     22.54 o 
   5   7   1      868.59      917.29     25.13 o 
   6   7   1      187.98      176.18     17.71 o 
   7   7   1       12.22       15.40      7.52 o 
   8   7   1       15.60       14.07      7.32 o 
   1   8   1      151.63      181.60     12.86 o 
   2   8   1      132.07      129.17     10.44 o 
   3   8   1       10.10       12.05      5.20 o 
   4   8   1      206.62      220.41     14.37 o 
   5   8   1       70.39       81.63     10.27 o 
   6   8   1       86.65       73.16      9.92 o 
   7   8   1       23.40       25.01      6.82 o 
   8   8   1       12.22       18.47      5.51 o 
   0   9   1       77.73       73.42     17.06 o 
   1   9   1        2.94        3.26      9.04 o 
   2   9   1       24.14       29.94      8.69 o 
   3   9   1      116.05      120.08     11.46 o 
   4   9   1      195.96      171.91     13.93 o 
   5   9   1       64.88       68.32     10.99 o 
   6   9   1       18.18       13.19      6.22 o 
   7   9   1       49.96       69.73      9.91 o 
   1  10   1      191.07      177.06     25.26 o 
   2  10   1       21.09       17.97      7.60 o 
   3  10   1       19.55       38.80      9.79 o 
   4  10   1        5.09        6.96      6.00 o 
   5  10   1       19.65       16.80      6.19 o 
   6  10   1       31.84       24.40     10.98 o 
   0  11   1        0.01       -9.94      6.63 o 
   1  11   1       63.06       51.20     12.73 o 
   2  11   1       22.92       25.13      8.02 o 
   3  11   1        9.47        8.48      6.03 o 
   4  11   1      105.53      108.66     14.80 o 
   0   0   2     3149.83     3317.60     35.11 o 
   2   0   2     4590.03     4896.27     39.58 o 
   4   0   2     1599.29     1656.17     21.89 o 
   6   0   2       42.65       36.85      6.54 o 
   8   0   2      201.47      203.17     15.65 o 
  10   0   2      259.19      272.12     39.20 o 
   1   1   2     1090.55     1101.23     15.58 o 
   2   1   2     4120.99     4120.36     22.94 o 
   3   1   2     3507.74     3700.24     23.81 o 
   4   1   2       42.39       42.97      3.25 o 
   5   1   2      433.85      468.66     11.45 o 
   6   1   2       14.39        7.17      3.22 o 
   7   1   2       90.23       98.54      9.33 o 
   8   1   2       29.68       34.44      5.22 o 
   9   1   2      151.27      158.15     10.82 o 
  10   1   2        5.25        1.03      5.79 o 
   0   2   2     1383.29     1455.62     15.55 o 
   1   2   2      701.69      731.52     10.88 o 
   2   2   2     6880.17     6841.37     54.45 o 
   3   2   2      112.11      115.07      8.05 o 
   4   2   2       26.22       39.45      3.92 o 
   5   2   2      253.24      289.27      9.24 o 
   6   2   2      990.89      934.73     17.79 o 
   7   2   2      132.85      131.67      8.84 o 
   8   2   2      221.73      219.28     11.44 o 
   9   2   2       25.36       27.28      5.12 o 
  10   2   2        7.15        3.86      3.21 o 
   1   3   2     1995.90     2012.92     17.02 o 
   2   3   2      135.77      128.10      5.40 o 
   3   3   2     1538.19     1587.84     15.96 o 
   4   3   2       92.26       83.37      9.33 o 
   5   3   2      511.33      524.62     12.82 o 
   6   3   2      169.49      166.20      9.05 o 
   7   3   2       28.17       24.34      4.70 o 
   8   3   2       49.45       43.28      6.40 o 
   9   3   2        9.00        1.74      3.42 o 
  10   3   2        5.28        6.79      3.68 o 
   0   4   2      241.90      228.15      6.87 o 
   1   4   2      637.73      618.43     11.73 o 
   2   4   2      318.13      299.88      8.33 o 
   3   4   2      708.90      693.90     12.62 o 
   4   4   2     2058.24     2039.90     21.34 o 
   5   4   2       44.52       48.68      3.74 o 
   6   4   2     1232.99     1218.50     21.38 o 
   7   4   2      266.25      256.58     11.19 o 
   8   4   2       61.74       56.41      6.64 o 
   9   4   2       21.21       31.46      6.38 o 
  10   4   2       27.80       38.63      5.83 o 
   1   5   2      879.61      945.99     13.65 o 
   2   5   2     1413.24     1424.47     25.97 o 
   3   5   2      251.93      239.87      8.34 o 
   4   5   2      263.13      245.55      8.69 o 
   5   5   2      222.19      229.43     11.53 o 
   6   5   2      356.15      364.02     12.23 o 
   7   5   2      151.35      141.64      9.65 o 
   8   5   2      145.25      141.39     10.41 o 
   9   5   2       11.68        9.46      4.40 o 
   0   6   2      322.00      331.55     13.48 o 
   1   6   2       67.41       64.94      3.21 o 
   2   6   2      796.56      764.73     14.88 o 
   3   6   2       66.36       69.95      5.71 o 
   4   6   2      132.95      141.47     10.52 o 
   5   6   2      526.77      530.09     23.17 o 
   6   6   2       91.48       92.58      7.96 o 
   7   6   2       42.36       41.06      6.01 o 
   8   6   2       56.22       53.93      9.09 o 
   9   6   2       49.92       57.46      8.58 o 
   1   7   2      319.62      321.50     12.08 o 
   2   7   2      107.48      114.35      9.43 o 
   3   7   2      136.74      127.69     10.24 o 
   4   7   2       51.32       31.59      6.68 o 
   5   7   2       45.63       44.24      7.64 o 
   6   7   2       73.44       61.59     11.67 o 
   7   7   2       30.25       35.74      9.83 o 
   8   7   2        8.58       12.71     10.52 o 
   0   8   2      727.41      750.22     38.47 o 
   1   8   2      195.08      209.26     12.08 o 
   2   8   2      139.97      160.53     17.43 o 
   3   8   2       75.94       74.71     13.13 o 
   4   8   2      197.45      188.21     13.48 o 
   5   8   2       15.69       13.71      5.80 o 
   6   8   2       11.44        5.30      6.24 o 
   7   8   2       40.32       40.63      7.66 o 
   8   8   2       42.07       59.21      8.94 o 
   1   9   2        8.41        9.74      6.72 o 
   2   9   2      239.73      221.98     18.42 o 
   3   9   2       15.31       10.30      5.76 o 
   4   9   2        0.44        1.34      4.68 o 
   5   9   2       11.16       19.56      6.68 o 
   6   9   2       53.10       40.79      7.95 o 
   7   9   2       31.10       26.41      7.10 o 
   0  10   2      362.06      337.76     32.72 o 
   1  10   2       22.99       14.05      7.54 o 
   2  10   2       17.80        9.36      6.52 o 
   3  10   2       69.63       66.41     12.56 o 
   4  10   2       46.48       48.47     12.95 o 
   5  10   2        1.52        1.78      4.90 o 
   1  11   2       11.26       15.23      7.03 o 
   2  11   2        7.21       10.04      7.09 o 
   3  11   2       37.06       70.91     13.46 o 
   4  11   2       48.19       38.94     10.35 o 
   2   0   3      377.86      366.99      8.79 o 
   4   0   3      159.60      153.94      7.39 o 
   6   0   3      253.34      229.63     12.58 o 
   8   0   3      258.66      237.83     16.43 o 
  10   0   3       53.50       41.40      8.79 o 
   0   1   3     1386.10     1337.18     28.77 o 
   1   1   3     2147.58     2106.73     45.94 o 
   2   1   3      376.52      384.71      6.48 o 
   3   1   3      663.81      648.39      9.24 o 
   4   1   3      877.17      924.37     11.51 o 
   5   1   3     1978.50     1999.44     19.05 o 
   6   1   3       13.77        9.56      3.41 o 
   7   1   3      727.08      684.23     20.56 o 
   8   1   3      104.54       97.59      8.48 o 
   9   1   3       26.40       20.65      4.74 o 
  10   1   3      120.56      124.03     10.14 o 
   1   2   3     1690.35     1651.06     16.34 o 
   2   2   3      587.68      567.13      9.17 o 
   3   2   3      679.39      673.62      9.54 o 
   4   2   3      182.05      181.59      5.76 o 
   5   2   3       70.11       70.09      4.40 o 
   6   2   3       49.98       54.86      7.46 o 
   7   2   3      174.87      184.57      9.81 o 
   8   2   3       11.76        9.88      3.67 o 
   9   2   3       12.76       12.32      4.18 o 
  10   2   3        3.17        6.25      3.38 o 
   0   3   3      652.70      632.34     13.70 o 
   1   3   3     1280.66     1259.88     13.66 o 
   2   3   3      288.91      292.92      5.27 o 
   3   3   3     1909.43     1922.77     17.31 o 
   4   3   3      737.87      775.50     15.56 o 
   5   3   3      691.56      636.11     12.80 o 
   6   3   3       96.47       93.80      7.34 o 
   7   3   3       81.30       76.83      7.33 o 
   8   3   3       33.18       36.54      5.68 o 
   9   3   3      523.93      523.43     16.88 o 
  10   3   3       41.96       43.33     12.62 o 
   1   4   3      681.36      713.69     14.42 o 
   2   4   3     1224.99     1275.50     34.59 o 
   3   4   3      834.94      940.81     25.22 o 
   4   4   3       18.38       25.61      3.56 o 
   5   4   3      255.32      267.43      8.21 o 
   6   4   3       19.45       21.76      4.59 o 
   7   4   3       55.42       55.39      6.47 o 
   8   4   3      192.03      186.60     16.37 o 
   9   4   3       34.79       34.83      5.94 o 
  10   4   3       16.90       14.89      5.66 o 
   0   5   3     2169.79     2451.10     25.94 o 
   1   5   3     1316.16     1273.17     16.21 o 
   2   5   3      781.28      829.80     13.72 o 
   3   5   3      402.01      377.61     10.89 o 
   4   5   3       64.31       66.08      5.96 o 
   5   5   3       24.48       24.85      5.87 o 
   6   5   3      212.30      200.47     11.24 o 
   7   5   3      207.43      220.81     14.22 o 
   8   5   3       11.88        8.79      4.03 o 
   9   5   3       44.94       51.71      6.92 o 
   1   6   3      296.55      308.64      8.81 o 
   2   6   3      525.03      527.84     12.21 o 
   3   6   3      316.47      305.59     10.50 o 
   4   6   3       54.68       46.85      6.84 o 
   5   6   3        9.48        6.96     10.35 o 
   6   6   3      174.39      175.54     14.46 o 
   7   6   3       25.93       23.73      5.17 o 
   8   6   3       58.12       50.47     11.18 o 
   9   6   3        2.33        0.39      5.26 o 
   0   7   3      115.01      118.62      7.18 o 
   1   7   3      422.03      416.64     10.92 o 
   2   7   3       89.58       92.47      6.82 o 
   3   7   3       86.39       79.07      7.11 o 
   4   7   3       27.45       31.89      6.47 o 
   5   7   3      138.27      151.64     12.55 o 
   6   7   3       16.10        9.69      7.70 o 
   7   7   3      116.42      123.08     15.66 o 
   8   7   3       21.84       22.69     11.04 o 
   1   8   3      158.10      174.92     14.75 o 
   2   8   3       60.32       66.30      6.90 o 
   3   8   3       72.49       80.91     10.77 o 
   4   8   3      127.93      115.71     11.29 o 
   5   8   3       29.69       21.73      6.67 o 
   6   8   3       22.72       18.06      6.96 o 
   7   8   3        4.11        9.37      4.83 o 
   0   9   3        1.58        2.39      8.43 o 
   1   9   3       18.43       32.30      8.85 o 
   2   9   3       73.61       91.91     12.99 o 
   3   9   3      166.19      146.47     16.49 o 
   4   9   3        6.33        7.56      5.33 o 
   5   9   3       27.27       39.46      8.21 o 
   6   9   3       74.24       79.49     10.27 o 
   7   9   3       59.80       66.04     10.45 o 
   1  10   3      155.08      142.25     16.39 o 
   2  10   3        6.85        7.46      5.37 o 
   3  10   3        9.76       11.99      7.21 o 
   4  10   3        4.10        0.57      9.71 o 
   5  10   3        2.50       -6.47      4.31 o 
   0  11   3       73.82       68.49     17.01 o 
   1  11   3        1.77       -7.15     14.64 o 
   2  11   3       33.51       38.65      9.32 o 
   3  11   3       57.31       58.15     11.58 o 
   4  11   3       41.72       25.87      7.29 o 
   2   0   4     1074.08     1089.75     25.30 o 
   4   0   4     1507.78     1555.94     62.84 o 
   6   0   4      295.03      261.95     26.45 o 
   8   0   4       13.00       20.65      6.30 o 
  10   0   4      401.94      427.59     24.52 o 
   1   1   4       63.40       54.50      4.58 o 
   2   1   4      206.46      199.06      4.41 o 
   3   1   4      312.84      339.05      6.69 o 
   4   1   4      116.55      119.48      5.08 o 
   5   1   4       48.59       59.37      4.23 o 
   6   1   4       82.48       87.51      5.49 o 
   7   1   4       99.60       91.76      7.55 o 
   8   1   4      173.24      161.18      9.90 o 
   9   1   4        7.54        6.94      3.59 o 
  10   1   4       26.69       20.36      5.96 o 
   0   2   4     1622.96     1585.09     23.76 o 
   1   2   4     1199.82     1233.32     17.55 o 
   2   2   4     1454.33     1465.94     20.12 o 
   3   2   4      139.74      150.92      4.89 o 
   4   2   4     2308.19     2388.19     21.16 o 
   5   2   4      128.52      126.83      5.49 o 
   6   2   4      140.49      145.40      6.59 o 
   7   2   4       29.23       30.25      7.48 o 
   8   2   4      416.67      406.87     16.37 o 
   9   2   4      148.86      141.92     12.74 o 
  10   2   4      103.78      120.19     11.88 o 
   1   3   4      184.45      182.74      6.34 o 
   2   3   4     1438.94     1567.22     19.16 o 
   3   3   4      628.14      688.07     12.36 o 
   4   3   4      994.56      962.30     13.12 o 
   5   3   4      190.24      188.71     10.11 o 
   6   3   4       73.32       73.10      6.09 o 
   7   3   4       48.86       45.92      5.98 o 
   8   3   4      126.51      133.11      9.53 o 
   9   3   4       10.95       12.89      5.09 o 
  10   3   4        6.44        2.77      4.17 o 
   0   4   4     1677.79     1643.99     27.90 o 
   1   4   4       39.25       46.13      3.85 o 
   2   4   4     1070.16     1083.61     16.76 o 
   3   4   4      398.64      412.22     14.67 o 
   4   4   4      149.41      132.75      7.48 o 
   5   4   4      255.23      267.63      9.54 o 
   6   4   4      628.88      608.53     14.13 o 
   7   4   4      203.38      181.80     10.28 o 
   8   4   4       81.21       88.34      8.39 o 
   9   4   4       69.46       60.42      8.92 o 
  10   4   4       32.41       36.94      7.34 o 
   1   5   4      675.20      678.64     12.15 o 
   2   5   4      223.12      227.19      7.71 o 
   3   5   4      380.77      371.39     11.17 o 
   4   5   4       53.50       55.21      5.88 o 
   5   5   4       27.00       31.68      7.18 o 
   6   5   4       26.01       34.64      6.65 o 
   7   5   4        6.67        6.98      3.82 o 
   8   5   4      212.86      219.56     12.32 o 
   9   5   4        0.34       -7.08      5.40 o 
   0   6   4       90.01       93.59      8.65 o 
   1   6   4      131.17      119.62      9.57 o 
   2   6   4      791.00      765.68     14.57 o 
   3   6   4       73.28       75.51      6.18 o 
   4   6   4      129.37      137.10      8.60 o 
   5   6   4      359.44      348.41     19.25 o 
   6   6   4      128.30      164.16     16.34 o 
   7   6   4        8.63       17.17      5.78 o 
   8   6   4       34.48       34.60      7.43 o 
   9   6   4        1.34       15.37      6.28 o 
   1   7   4       62.46       72.12      5.82 o 
   2   7   4       74.63       64.68      6.10 o 
   3   7   4       88.31       77.87      6.58 o 
   4   7   4       56.27       62.23      7.44 o 
   5   7   4       67.70       66.10      8.90 o 
   6   7   4       76.92       75.77     12.71 o 
   7   7   4       11.64        4.47     10.67 o 
   8   7   4        1.95       -0.98     10.67 o 
   0   8   4      628.20      569.18     23.92 o 
   1   8   4       58.96       51.31      7.03 o 
   2   8   4       22.17       23.48      6.88 o 
   3   8   4      128.49      147.57     11.56 o 
   4   8   4       86.75       91.25     10.62 o 
   5   8   4        5.17        5.75      5.12 o 
   6   8   4       10.72       10.08      7.62 o 
   7   8   4       26.90       19.26      5.73 o 
   1   9   4       63.38       69.58      9.34 o 
   2   9   4       10.10       11.69      7.13 o 
   3   9   4        3.27       16.64     12.87 o 
   4   9   4       22.65       20.00      8.45 o 
   5   9   4        8.65        6.67      4.86 o 
   6   9   4       12.48       13.82      5.67 o 
   0  10   4       21.24       21.16     11.20 o 
   1  10   4      101.02       98.41     14.35 o 
   2  10   4       36.45       45.77     10.45 o 
   3  10   4       35.90       28.29      9.24 o 
   4  10   4       22.01       14.41      6.97 o 
   5  10   4       52.95       73.66     12.05 o 
   1  11   4       16.41       15.20      7.70 o 
   2  11   4       48.42       49.19     11.01 o 
   3  11   4        6.06       14.21      7.56 o 
   2   0   5       83.54       83.53      4.25 o 
   4   0   5      989.84     1033.52     27.00 o 
   6   0   5       51.22       47.14      6.44 o 
   8   0   5      151.91      153.38     13.57 o 
  10   0   5       73.83       75.44     17.33 o 
   1   1   5     1487.71     1457.34     38.24 o 
   2   1   5      465.05      486.87     11.01 o 
   3   1   5     3295.30     3429.85     24.79 o 
   4   1   5      738.09      720.54     13.33 o 
   5   1   5      181.68      156.26      5.99 o 
   6   1   5       24.55       29.44      3.73 o 
   7   1   5      256.31      259.04      8.76 o 
   8   1   5       49.57       54.57      9.58 o 
   9   1   5       66.00       68.60      8.57 o 
  10   1   5       88.69       76.23     15.72 o 
   1   2   5      750.29      753.00     23.59 o 
   2   2   5      227.34      233.60     10.32 o 
   3   2   5       60.31       57.89      3.51 o 
   4   2   5      461.14      475.70     11.39 o 
   5   2   5      222.04      232.50      9.51 o 
   6   2   5      334.03      322.43      8.69 o 
   7   2   5       87.14       85.41      6.76 o 
   8   2   5       37.68       35.66      5.52 o 
   9   2   5      116.96      120.76     11.62 o 
  10   2   5       25.82       24.87      6.89 o 
   0   3   5       51.12       49.12      6.31 o 
   1   3   5     1728.84     1677.45     23.73 o 
   2   3   5      397.98      390.01     10.10 o 
   3   3   5      626.49      613.57     17.06 o 
   4   3   5      371.92      366.16      8.51 o 
   5   3   5      488.28      480.11     10.53 o 
   6   3   5      209.62      186.38      8.45 o 
   7   3   5      263.34      257.88     10.21 o 
   8   3   5        1.22       -0.73      4.21 o 
   9   3   5       15.12       21.29      5.84 o 
  10   3   5       12.81       14.48      6.92 o 
   1   4   5       99.84      107.70      5.53 o 
   2   4   5      103.61      104.26      6.47 o 
   3   4   5      134.57      147.51      7.91 o 
   4   4   5       99.69      105.95      6.75 o 
   5   4   5       28.20       24.32      4.84 o 
   6   4   5        9.04       12.07      4.35 o 
   7   4   5       20.17       21.83      6.05 o 
   8   4   5       32.39       40.99      7.48 o 
   9   4   5      130.58      143.78     13.24 o 
   0   5   5      203.00      214.73      8.35 o 
   1   5   5      314.01      315.82      8.75 o 
   2   5   5      552.34      566.07     12.07 o 
   3   5   5      601.81      568.81     14.15 o 
   4   5   5      143.40      136.22      8.54 o 
   5   5   5      154.14      169.48      9.69 o 
   6   5   5      167.17      171.49     13.43 o 
   7   5   5      196.30      189.22     13.55 o 
   8   5   5      151.53      125.03     12.22 o 
   9   5   5       40.88       71.63      9.44 o 
   1   6   5      125.63      116.20      6.65 o 
   2   6   5       26.98       30.11      4.48 o 
   3   6   5      104.32       98.64      7.03 o 
   4   6   5       12.39        8.69      6.76 o 
   5   6   5      106.14      105.82     11.15 o 
   6   6   5        9.65       21.82      8.46 o 
   7   6   5       74.03       81.58     11.93 o 
   8   6   5       83.12       77.56     10.08 o 
   0   7   5      303.29      290.12     16.91 o 
   1   7   5      208.35      201.88     11.05 o 
   2   7   5      125.70      152.97     10.61 o 
   3   7   5       37.58       29.27      4.93 o 
   4   7   5      112.51      117.98      9.91 o 
   5   7   5      325.56      308.57     14.64 o 
   6   7   5       62.61       65.62     11.75 o 
   7   7   5       53.39       69.05      9.24 o 
   8   7   5       18.94       15.29      8.79 o 
   1   8   5       87.91       91.37      9.03 o 
   2   8   5       22.93       23.42      6.62 o 
   3   8   5       10.60       10.88      4.51 o 
   4   8   5       34.08       32.26      6.41 o 
   5   8   5       62.48       63.52      9.21 o 
   6   8   5       40.06       39.17      7.75 o 
   7   8   5       43.78       61.56      9.10 o 
   0   9   5       15.85        4.26      6.95 o 
   1   9   5       32.76       36.95      6.70 o 
   2   9   5       23.43       24.89      5.84 o 
   3   9   5       47.47       68.76     12.00 o 
   4   9   5       51.14       62.70     11.40 o 
   5   9   5       52.49       58.88     11.53 o 
   6   9   5       30.65       29.57      6.87 o 
   1  10   5       49.65       35.60      9.09 o 
   2  10   5        5.22        8.20      6.76 o 
   3  10   5       12.61        9.21      7.47 o 
   4  10   5        7.12       -0.11      5.09 o 
   5  10   5       44.25       27.30     15.72 o 
   0  11   5       43.60       40.67     13.87 o 
   1  11   5       50.61       52.93     27.16 o 
   2  11   5       15.32       14.64      6.54 o 
   3  11   5        3.18       -7.42      4.95 o 
   2   0   6     1319.03     1305.75     38.94 o 
   4   0   6      423.49      390.71     11.79 o 
   6   0   6      590.92      612.61     22.50 o 
   8   0   6      169.92      174.71     15.84 o 
  10   0   6       44.31       38.63     12.90 o 
   1   1   6      704.27      797.72     15.55 o 
   2   1   6      504.02      542.87     11.53 o 
   3   1   6      339.76      353.42     13.61 o 
   4   1   6      450.67      463.72      9.17 o 
   5   1   6       45.63       45.41      4.17 o 
   6   1   6      101.52      101.78      6.91 o 
   7   1   6       55.99       62.84      6.23 o 
   8   1   6      167.22      184.32     15.28 o 
   9   1   6       51.34       62.43     20.74 o 
  10   1   6       17.28       16.28      6.62 o 
   0   2   6      697.68      632.26     16.98 o 
   1   2   6     1729.93     1872.25     28.24 o 
   2   2   6     1813.62     1843.41     28.96 o 
   3   2   6      233.71      253.14      9.62 o 
   4   2   6      913.17      893.35     12.42 o 
   5   2   6      346.40      352.83      8.97 o 
   6   2   6      104.40      108.70      6.05 o 
   7   2   6       72.39       75.05      7.73 o 
   8   2   6      154.84      153.65     10.79 o 
   9   2   6       92.32       92.16     13.74 o 
  10   2   6       94.95       84.31     13.34 o 
   1   3   6      187.83      206.39      9.09 o 
   2   3   6      456.16      479.29     11.56 o 
   3   3   6       99.65       93.19      7.69 o 
   4   3   6       33.15       34.98      4.73 o 
   5   3   6       84.85       88.94      6.08 o 
   6   3   6       59.02       54.63      7.97 o 
   7   3   6       72.50       80.97      8.34 o 
   8   3   6       36.85       41.71      7.24 o 
   9   3   6       65.12       76.97     12.79 o 
   0   4   6     1134.99     1081.15     25.58 o 
   1   4   6       12.50        9.79      2.37 o 
   2   4   6      457.05      446.74     11.84 o 
   3   4   6      197.09      205.86      9.20 o 
   4   4   6      638.37      645.20     13.04 o 
   5   4   6        7.99        8.82      5.18 o 
   6   4   6      184.42      181.23     12.94 o 
   7   4   6        5.25        1.17      3.83 o 
   8   4   6       27.15       18.06      6.01 o 
   9   4   6       26.42       17.93      7.21 o 
   1   5   6       14.81       16.13      2.15 o 
   2   5   6        1.16        1.58      2.55 o 
   3   5   6        1.99       -0.44      3.01 o 
   4   5   6       33.98       42.75      5.87 o 
   5   5   6       50.00       50.99      6.60 o 
   6   5   6       55.35       61.24      9.21 o 
   7   5   6      101.39      109.33      9.89 o 
   8   5   6      204.67      194.24     14.93 o 
   9   5   6       13.20       18.15      5.72 o 
   0   6   6      407.13      378.71     11.39 o 
   1   6   6       22.64       20.75      3.67 o 
   2   6   6      215.95      221.98      9.09 o 
   3   6   6       52.25       62.10      5.92 o 
   4   6   6      160.15      164.94     10.10 o 
   5   6   6      405.17      395.30     22.01 o 
   6   6   6      139.53      138.69     13.21 o 
   7   6   6       17.69       13.95      5.45 o 
   8   6   6       79.73       99.91     11.31 o 
   1   7   6       12.49       10.92      7.26 o 
   2   7   6       31.36       31.06      4.72 o 
   3   7   6       79.37       78.72      7.03 o 
   4   7   6       93.66       98.41      9.56 o 
   5   7   6        7.80        9.43      4.17 o 
   6   7   6       42.79       52.93      8.99 o 
   7   7   6       48.95       48.93     10.70 o 
   8   7   6       32.63       27.42      9.10 o 
   0   8   6      161.90      175.68     16.08 o 
   1   8   6       19.87       16.61      5.58 o 
   2   8   6       77.63       71.14      8.09 o 
   3   8   6       44.52       44.81      8.42 o 
   4   8   6       13.05        6.31      4.81 o 
   5   8   6        8.25       11.88      7.81 o 
   6   8   6      153.58      164.88     14.28 o 
   7   8   6       82.89       69.56      9.55 o 
   1   9   6       32.89       30.69      6.53 o 
   2   9   6        2.94       -0.96      4.06 o 
   3   9   6       10.65       10.33      9.04 o 
   4   9   6      102.46       92.74     11.60 o 
   5   9   6        6.64        7.58      5.75 o 
   6   9   6       33.90       53.86     11.24 o 
   0  10   6       60.16       58.25     11.76 o 
   1  10   6       46.78       48.26      7.77 o 
   2  10   6       82.95       82.32     10.92 o 
   3  10   6        2.52       -2.13      5.26 o 
   4  10   6       17.69       12.00     10.52 o 
   1  11   6       11.84       12.12      5.91 o 
   2  11   6       19.06       15.52      6.25 o 
   2   0   7      635.82      723.47     30.73 o 
   4   0   7      244.16      230.32      8.68 o 
   6   0   7      161.57      177.34     14.88 o 
   8   0   7      471.93      470.67     32.90 o 
  10   0   7       31.14       18.80     10.60 o 
   1   1   7      961.59      907.25     24.03 o 
   2   1   7      379.82      414.37     12.93 o 
   3   1   7      990.80      993.52     16.80 o 
   4   1   7       85.46       82.09      4.01 o 
   5   1   7      753.93      750.93     13.54 o 
   6   1   7      179.34      174.85      8.59 o 
   7   1   7      101.21      112.73      9.46 o 
   8   1   7       76.09       73.63      9.72 o 
   9   1   7      140.50      134.90     16.06 o 
   1   2   7      574.43      579.85     27.29 o 
   2   2   7       11.69        9.58      4.34 o 
   3   2   7      185.34      196.48      9.26 o 
   4   2   7       20.79       19.80      4.15 o 
   5   2   7      292.20      295.87     10.62 o 
   6   2   7      133.66      123.70      9.96 o 
   7   2   7      345.63      348.76     16.26 o 
   8   2   7       49.87       41.17      7.87 o 
   9   2   7        7.09       12.16      6.11 o 
   0   3   7      126.46      123.71      9.64 o 
   1   3   7      718.75      679.88     16.40 o 
   2   3   7       24.71       32.65      8.09 o 
   3   3   7      395.25      372.23     17.29 o 
   4   3   7      232.44      218.14      9.49 o 
   5   3   7      388.47      362.27     12.02 o 
   6   3   7       47.39       48.17      8.79 o 
   7   3   7      179.80      206.31     11.89 o 
   8   3   7       17.22       20.76      6.49 o 
   9   3   7       87.27       95.41     14.30 o 
   1   4   7       81.96       74.61      5.78 o 
   2   4   7       68.75       71.39      6.35 o 
   3   4   7        0.73        2.27      3.17 o 
   4   4   7      185.94      183.45     11.77 o 
   5   4   7       47.81       48.69      7.70 o 
   6   4   7      130.95      142.48     11.93 o 
   7   4   7      115.24      130.66     10.49 o 
   8   4   7       55.11       56.07      9.30 o 
   9   4   7       23.42       16.21      8.51 o 
   0   5   7      256.87      271.86     10.04 o 
   1   5   7      484.25      478.10     12.05 o 
   2   5   7       60.61       62.02      5.52 o 
   3   5   7       81.66       79.19      7.37 o 
   4   5   7      102.83      105.47      8.56 o 
   5   5   7      190.20      204.48     11.36 o 
   6   5   7       61.55       77.29      9.96 o 
   7   5   7      215.59      254.99     33.11 o 
   8   5   7        0.48        1.90      4.01 o 
   1   6   7       29.15       27.80      4.24 o 
   2   6   7      167.72      164.81      8.48 o 
   3   6   7      197.43      203.55     12.95 o 
   4   6   7       18.82       14.84      5.14 o 
   5   6   7        7.40        7.01      5.51 o 
   6   6   7       10.67       19.35      6.73 o 
   7   6   7       15.71       19.03      6.44 o 
   8   6   7        7.97        8.83      4.93 o 
   0   7   7      156.77      154.45     15.00 o 
   1   7   7       77.71       76.14      8.18 o 
   2   7   7      160.85      154.57     10.76 o 
   3   7   7      218.28      205.97     10.15 o 
   4   7   7       98.30       96.76      9.22 o 
   5   7   7       35.58       27.41      6.12 o 
   6   7   7       18.84       19.91      6.95 o 
   7   7   7      116.32      126.70     19.36 o 
   1   8   7       18.28       17.99      5.49 o 
   2   8   7       32.79       32.62      6.56 o 
   3   8   7       94.00       94.68      9.26 o 
   4   8   7       48.86       57.74      9.52 o 
   5   8   7       55.34       58.21      8.09 o 
   6   8   7       23.04       21.57      9.27 o 
   0   9   7       49.43       49.80     11.80 o 
   1   9   7       63.26       69.60      8.55 o 
   2   9   7       92.53       89.85     15.23 o 
   3   9   7       78.60      101.36     11.91 o 
   4   9   7       61.04       48.97     11.47 o 
   5   9   7       10.60       17.46      5.55 o 
   1  10   7       35.19       19.45      6.48 o 
   2  10   7        7.71        8.29      5.17 o 
   3  10   7       61.51       72.53     10.00 o 
   4  10   7        1.79        6.43      7.87 o 
   2   0   8      775.89      770.29     34.15 o 
   4   0   8     2039.36     1955.35     56.04 o 
   6   0   8     1653.20     1698.60     40.96 o 
   8   0   8      163.68      178.28     26.68 o 
   1   1   8      430.50      457.36     12.68 o 
   2   1   8      370.32      393.13     10.58 o 
   3   1   8      184.53      191.39      8.11 o 
   4   1   8      702.51      683.24     14.98 o 
   5   1   8      118.42      109.26     10.31 o 
   6   1   8      655.85      656.92     20.83 o 
   7   1   8        7.38        1.36      3.84 o 
   8   1   8       38.45       37.35      7.94 o 
   9   1   8        3.39        7.37      5.26 o 
   0   2   8      104.49      102.62      8.47 o 
   1   2   8      215.47      217.76     10.78 o 
   2   2   8     1640.97     1645.80     82.23 o 
   3   2   8        7.35        8.28      4.07 o 
   4   2   8      123.41      122.92      8.72 o 
   5   2   8      261.87      250.49     11.00 o 
   6   2   8      750.00      762.08     22.18 o 
   7   2   8       73.57       68.14      9.64 o 
   8   2   8       40.02       40.52      8.32 o 
   9   2   8        3.27        5.90      4.95 o 
   1   3   8      332.89      326.57     10.09 o 
   2   3   8      307.30      313.85     12.20 o 
   3   3   8       35.54       33.84      5.84 o 
   4   3   8       78.43       82.18      7.08 o 
   5   3   8       29.91       30.26      5.49 o 
   6   3   8      105.46      108.71     14.22 o 
   7   3   8       13.08       14.21      5.68 o 
   8   3   8       28.08       26.61      7.39 o 
   9   3   8       55.78       64.65     11.60 o 
   0   4   8      615.03      621.69     20.93 o 
   1   4   8       80.32       90.24      7.15 o 
   2   4   8      379.62      363.29     11.68 o 
   3   4   8      135.14      138.87      8.82 o 
   4   4   8      427.07      419.29     11.78 o 
   5   4   8       49.31       46.20      7.59 o 
   6   4   8      187.71      190.72     16.30 o 
   7   4   8        9.58       23.44      8.68 o 
   8   4   8       43.20       49.79      8.68 o 
   1   5   8      117.79      111.50      6.85 o 
   2   5   8       66.34       63.68      5.90 o 
   3   5   8       86.03       91.79      8.27 o 
   4   5   8       14.15       10.08      4.67 o 
   5   5   8       33.72       34.05      6.08 o 
   6   5   8        5.89        3.83      9.26 o 
   7   5   8       17.01       16.80      8.22 o 
   8   5   8       55.47       78.23     10.40 o 
   0   6   8      664.57      677.46     25.24 o 
   1   6   8       84.80       77.94      6.41 o 
   2   6   8      256.72      249.26     10.29 o 
   3   6   8      253.77      250.64     10.41 o 
   4   6   8      147.35      147.07     10.30 o 
   5   6   8       42.82       53.36      8.91 o 
   6   6   8       13.49       15.95      6.59 o 
   7   6   8       50.27       47.74      8.60 o 
   1   7   8       61.84       50.97      7.33 o 
   2   7   8       72.70       64.82      7.81 o 
   3   7   8      161.63      160.36     10.14 o 
   4   7   8       52.50       56.01      7.46 o 
   5   7   8       70.20       36.05      6.94 o 
   6   7   8       51.20       56.75      9.44 o 
   7   7   8       11.84       17.42      5.90 o 
   0   8   8      329.93      342.51     21.03 o 
   1   8   8       53.00       56.63      7.80 o 
   2   8   8       72.68       74.72      8.68 o 
   3   8   8       27.39       31.90      6.38 o 
   4   8   8      134.45      123.75     12.87 o 
   5   8   8       13.16        8.89      4.88 o 
   6   8   8       18.98       30.31      8.66 o 
   1   9   8       62.63       66.54      8.26 o 
   2   9   8       35.33       21.56      6.23 o 
   3   9   8       57.57       56.70      9.14 o 
   4   9   8        4.01        1.15      4.47 o 
   5   9   8        4.39       11.87      5.13 o 
   0  10   8      134.29      127.20     16.01 o 
   1  10   8       96.57       95.27     10.03 o 
   2  10   8       40.36       42.29      7.64 o 
   3  10   8        9.91        7.25      5.76 o 
   2   0   9      941.09      956.66     40.47 o 
   4   0   9       29.20       31.31     11.36 o 
   6   0   9      101.11       98.65     19.21 o 
   8   0   9       13.17        2.43      7.36 o 
   1   1   9      744.33      730.21     16.88 o 
   2   1   9       40.62       36.86      4.56 o 
   3   1   9      359.12      310.27     23.03 o 
   4   1   9       11.24        8.02      6.68 o 
   5   1   9      897.86      849.83     66.24 o 
   6   1   9       80.27       77.14      9.72 o 
   7   1   9      127.09      135.80     10.61 o 
   8   1   9       42.10       49.41      8.87 o 
   9   1   9       22.27       22.53      7.70 o 
   1   2   9       50.10       48.64      6.41 o 
   2   2   9      502.88      476.76     45.34 o 
   3   2   9      590.44      583.73     20.52 o 
   4   2   9      209.06      199.43     15.82 o 
   5   2   9      490.09      438.42     17.13 o 
   6   2   9      139.97      137.26     12.13 o 
   7   2   9       16.51       17.07      5.85 o 
   8   2   9        2.37        6.47      4.92 o 
   9   2   9       11.53        1.13      6.76 o 
   0   3   9       39.95       36.85      6.78 o 
   1   3   9      406.52      389.01     12.60 o 
   2   3   9      259.76      234.32     17.00 o 
   3   3   9      807.98      821.94     19.87 o 
   4   3   9      955.62      958.56     20.53 o 
   5   3   9      142.52      158.32     12.06 o 
   6   3   9      125.07      135.14     15.95 o 
   7   3   9      207.80      221.86     20.04 o 
   8   3   9       10.60        6.45      4.96 o 
   1   4   9      417.85      418.44     12.83 o 
   2   4   9       90.24       85.91      9.03 o 
   3   4   9      333.53      307.13     11.97 o 
   4   4   9      189.35      183.34      9.12 o 
   5   4   9      129.15      105.69     13.83 o 
   6   4   9      120.81      127.89     31.78 o 
   7   4   9       15.82       21.20      8.11 o 
   8   4   9       30.19       24.90      6.57 o 
   0   5   9      178.44      174.11     14.19 o 
   1   5   9      318.54      312.21     10.11 o 
   2   5   9      400.43      404.76     11.90 o 
   3   5   9      347.26      345.15     12.82 o 
   4   5   9        0.41        6.88      3.99 o 
   5   5   9      107.98      125.25     10.08 o 
   6   5   9       11.11        8.07      6.68 o 
   7   5   9       67.88       73.44     13.24 o 
   8   5   9       20.04       23.62      6.84 o 
   1   6   9      794.22      783.73     19.70 o 
   2   6   9       16.77       17.65      4.04 o 
   3   6   9       29.96       35.71      5.86 o 
   4   6   9       30.65       27.50      5.78 o 
   5   6   9       23.79       21.46      6.57 o 
   6   6   9       15.42       10.62      7.34 o 
   7   6   9       31.69       30.35      9.18 o 
   0   7   9      782.81      697.01     42.93 o 
   1   7   9      231.37      240.99     13.19 o 
   2   7   9       53.89       43.94      7.95 o 
   3   7   9        5.42       10.78      4.86 o 
   4   7   9       56.41       50.70      6.56 o 
   5   7   9       94.74       97.39      9.67 o 
   6   7   9        3.46        9.31     15.87 o 
   1   8   9      168.09      152.79     11.78 o 
   2   8   9      214.89      210.07     18.01 o 
   3   8   9        7.38        1.74      4.38 o 
   4   8   9        1.39       -0.89      4.06 o 
   5   8   9       17.21        6.82      5.31 o 
   0   9   9      163.80      147.43     30.52 o 
   1   9   9       69.47       74.60      8.92 o 
   2   9   9       73.84       65.12      8.62 o 
   3   9   9        4.20        0.70      4.47 o 
   4   9   9        4.40        3.11      4.01 o 
   1  10   9       69.46       65.64      8.36 o 
   2   0  10      437.32      482.98     30.57 o 
   4   0  10      149.75      127.55     20.26 o 
   6   0  10       98.76      112.34     20.84 o 
   8   0  10      270.82      221.88     29.39 o 
   1   1  10      120.69      134.23     14.90 o 
   2   1  10      115.04      117.68     13.43 o 
   3   1  10      580.71      573.47     24.20 o 
   4   1  10        4.94        5.20      9.97 o 
   5   1  10       80.35      101.18     13.10 o 
   6   1  10       47.51       52.59      8.80 o 
   7   1  10       29.87       39.12      7.86 o 
   8   1  10       63.52       57.00      9.21 o 
   0   2  10      162.01      150.93     10.47 o 
   1   2  10      146.55      147.78      8.82 o 
   2   2  10      398.06      368.96     14.61 o 
   3   2  10       57.47       59.19     10.27 o 
   4   2  10      682.22      698.82     48.39 o 
   5   2  10       70.22       65.26      9.00 o 
   6   2  10       92.17      111.21     11.55 o 
   7   2  10       31.55       24.98      9.10 o 
   8   2  10       43.50       60.20      9.09 o 
   1   3  10      511.48      500.25     20.95 o 
   2   3  10      389.05      388.08     14.46 o 
   3   3  10      154.43      137.85     14.45 o 
   4   3  10      100.09      103.23     10.61 o 
   5   3  10        4.06        3.47      4.88 o 
   6   3  10       48.72       41.49     14.70 o 
   7   3  10       80.15      103.25     14.74 o 
   8   3  10        4.22        2.91      4.57 o 
   0   4  10     3279.78     3375.21     53.94 o 
   1   4  10      179.12      193.20     10.18 o 
   2   4  10       57.09       56.25      6.45 o 
   3   4  10       23.72       20.90      5.05 o 
   4   4  10      504.69      541.58     16.68 o 
   5   4  10       81.00       87.55     13.52 o 
   6   4  10       79.10       97.88     13.98 o 
   7   4  10        7.45        9.97      7.14 o 
   8   4  10       61.15       67.77      9.69 o 
   1   5  10      720.79      682.93     15.18 o 
   2   5  10      646.81      624.13     15.06 o 
   3   5  10      464.23      454.98     14.17 o 
   4   5  10       97.42       97.22     12.62 o 
   5   5  10      109.52      105.70     15.86 o 
   6   5  10       74.10       86.41     16.84 o 
   7   5  10       30.12       37.06      9.67 o 
   0   6  10      262.81      240.47     17.87 o 
   1   6  10       40.06       43.96      6.78 o 
   2   6  10      460.50      433.57     20.20 o 
   3   6  10        5.93       11.47      4.12 o 
   4   6  10      105.26      126.28      9.21 o 
   5   6  10       74.62       81.05     12.95 o 
   6   6  10       82.12       79.35     14.30 o 
   1   7  10      130.17      133.85     11.12 o 
   2   7  10       32.40       37.58      6.91 o 
   3   7  10       63.13       71.23      8.61 o 
   4   7  10        0.74        0.47      4.49 o 
   5   7  10        7.89       -0.55      4.20 o 
   6   7  10        4.46       11.52      6.93 o 
   0   8  10      175.78      151.96     17.17 o 
   1   8  10        2.94        3.35      5.64 o 
   2   8  10      116.14      118.29     11.06 o 
   3   8  10      177.55      185.64     13.16 o 
   4   8  10       48.86       65.70      9.46 o 
   1   9  10        8.24        6.43      4.72 o 
   2   9  10       27.76       32.53      6.52 o 
   3   9  10       12.43       13.84      5.72 o 
   2   0  11       49.66       47.94     13.97 o 
   4   0  11      192.52      209.37     25.16 o 
   6   0  11       45.47       36.76     15.03 o 
   8   0  11       79.95       89.97     19.67 o 
   0   1  11       57.09       58.59      6.93 o 
   1   1  11      943.39      869.86     44.28 o 
   2   1  11      156.08      142.20     15.26 o 
   3   1  11      540.71      517.57     35.73 o 
   4   1  11       58.63       63.07     11.26 o 
   5   1  11      163.46      139.26     15.86 o 
   6   1  11       24.29       26.24      7.01 o 
   7   1  11       94.11      106.10     11.99 o 
   8   1  11       21.66       17.14      6.69 o 
   1   2  11      148.95      152.39     15.98 o 
   2   2  11      275.51      255.95     28.89 o 
   3   2  11      284.83      310.73     19.84 o 
   4   2  11       25.11       26.52      8.74 o 
   5   2  11      146.18      139.33     12.83 o 
   6   2  11       30.14       23.21      6.89 o 
   7   2  11       33.88       33.16     17.45 o 
   8   2  11        8.45       13.19      5.01 o 
   0   3  11      378.55      347.82     16.51 o 
   1   3  11      729.85      728.15     16.63 o 
   2   3  11      280.26      263.37     20.04 o 
   3   3  11      445.98      431.67     18.45 o 
   4   3  11      253.64      249.39     15.31 o 
   5   3  11       74.54       86.36     10.49 o 
   6   3  11       18.60       15.74      7.20 o 
   7   3  11      150.36      163.58     18.98 o 
   1   4  11      251.99      255.27     11.24 o 
   2   4  11      188.64      198.64     13.71 o 
   3   4  11      180.62      180.71     13.83 o 
   4   4  11      117.34      101.30      9.45 o 
   5   4  11       34.03       31.23      7.41 o 
   6   4  11       58.88       63.25     11.78 o 
   7   4  11       32.39       31.23      9.40 o 
   0   5  11      407.52      387.70     19.57 o 
   1   5  11      188.24      184.84     11.12 o 
   2   5  11      111.99      110.35      8.13 o 
   3   5  11      198.91      215.88     12.78 o 
   4   5  11       39.06       36.18      8.01 o 
   5   5  11      127.88      135.26     13.62 o 
   6   5  11       12.65       19.92      7.97 o 
   1   6  11      158.58      152.71     11.16 o 
   2   6  11       15.87        6.37      8.21 o 
   3   6  11      125.03      128.44     13.11 o 
   4   6  11       36.77       44.42      7.13 o 
   5   6  11       22.53       21.59      7.80 o 
   6   6  11       39.76       39.56      9.75 o 
   0   7  11      311.03      295.35     21.32 o 
   1   7  11       44.80       62.18      9.77 o 
   2   7  11       32.97       33.39     10.37 o 
   3   7  11      126.28      131.46     11.14 o 
   4   7  11       94.60       88.35     11.06 o 
   5   7  11       80.83       99.62     14.66 o 
   1   8  11       32.72       43.27      7.16 o 
   2   8  11       27.08       32.96      6.55 o 
   3   8  11       55.43       77.31     10.00 o 
   0   9  11       74.82       96.44     13.82 o 
   1   9  11        1.93       -1.73      3.91 o 
   2   0  12      924.27      978.71     47.67 o 
   4   0  12      883.96      862.96     46.37 o 
   6   0  12      199.35      220.93     28.97 o 
   1   1  12       78.46       60.63     17.15 o 
   2   1  12      186.39      177.04     17.47 o 
   3   1  12       40.89       40.37     10.63 o 
   4   1  12      171.21      176.07     18.57 o 
   5   1  12       16.50       13.47      8.00 o 
   6   1  12       53.67       43.90      8.51 o 
   7   1  12        0.69       -2.25      6.10 o 
   0   2  12      444.05      481.03     35.40 o 
   1   2  12       40.67       41.45      8.15 o 
   2   2  12      692.65      647.17     28.11 o 
   3   2  12       30.18       21.72      7.98 o 
   4   2  12      142.51      161.92     17.50 o 
   5   2  12        6.08       -2.19      6.76 o 
   6   2  12      239.29      230.28     21.21 o 
   7   2  12       18.29       33.53     11.00 o 
   1   3  12       58.33       62.47      8.25 o 
   2   3  12      327.96      298.13     22.14 o 
   3   3  12       42.61       42.42      8.06 o 
   4   3  12        3.68       -0.60      6.08 o 
   5   3  12        4.38       12.07      5.77 o 
   6   3  12       36.77       28.41      9.79 o 
   7   3  12       30.57       42.10     10.36 o 
   0   4  12      201.26      210.46     15.70 o 
   1   4  12       35.97       36.34      7.30 o 
   2   4  12      133.29      123.19     12.00 o 
   3   4  12       29.88       25.60      5.76 o 
   4   4  12      428.23      429.78     16.30 o 
   5   4  12        1.27        0.83      4.56 o 
   6   4  12       63.09       72.08     10.16 o 
   1   5  12       64.23       69.24      9.31 o 
   2   5  12      100.04      100.10      9.45 o 
   3   5  12       17.83       27.66      5.98 o 
   4   5  12       27.42       31.81      7.47 o 
   5   5  12       70.19       58.40      9.22 o 
   6   5  12       29.41       24.19      7.68 o 
   0   6  12       64.87       59.64     13.10 o 
   1   6  12       24.79       16.39      5.38 o 
   2   6  12       51.34       70.20     10.27 o 
   3   6  12       60.86       86.31     11.06 o 
   4   6  12      101.54      109.87     12.65 o 
   5   6  12       16.11        6.08      6.96 o 
   1   7  12       79.33       78.87      9.13 o 
   2   7  12       13.36        8.30      5.94 o 
   3   7  12       68.33       70.29     10.33 o 
   4   7  12        2.46       15.20      7.60 o 
   0   8  12      168.30      158.91     17.94 o 
   1   8  12       35.81       45.45      8.80 o 
   2   8  12        2.02       -6.83      6.70 o 
   2   0  13      489.63      398.53     33.56 o 
   4   0  13       26.07       14.24     11.99 o 
   6   0  13      136.64      135.86     24.34 o 
   0   1  13      305.05      264.58     29.63 o 
   1   1  13      219.97      219.77     28.16 o 
   2   1  13      186.52      158.96     17.59 o 
   3   1  13      134.50      125.41     16.34 o 
   4   1  13       44.22       37.46     17.35 o 
   5   1  13      310.80      327.94     23.83 o 
   6   1  13       37.99       50.09      9.11 o 
   1   2  13       90.22       82.73     18.21 o 
   2   2  13       11.61       12.27      5.76 o 
   3   2  13      107.11      129.49     36.59 o 
   4   2  13        0.80       11.45      7.28 o 
   5   2  13       29.39       33.49     10.47 o 
   6   2  13       23.93       31.58      8.83 o 
   0   3  13       91.97       76.98     19.51 o 
   1   3  13      222.47      237.26     21.64 o 
   2   3  13       23.28       27.91      6.65 o 
   3   3  13      178.12      186.95     15.18 o 
   4   3  13        2.53        0.67      7.00 o 
   5   3  13      143.50      185.13     23.77 o 
   6   3  13        7.49        7.05      6.90 o 
   1   4  13       17.98       27.05      9.78 o 
   2   4  13       60.61       67.85      9.62 o 
   3   4  13       68.48       78.54     10.60 o 
   4   4  13       12.04        7.78      4.83 o 
   5   4  13       99.95      102.39     12.27 o 
   0   5  13      279.79      313.94     35.52 o 
   1   5  13      180.38      190.06     17.81 o 
   2   5  13       26.83       20.97      6.80 o 
   3   5  13       46.08       51.15      7.40 o 
   4   5  13       19.11       27.18      6.92 o 
   5   5  13       14.49       16.28      9.39 o 
   1   6  13       74.34       80.47     10.71 o 
   2   6  13       37.27       39.90      7.91 o 
   3   6  13        6.31       18.33      7.23 o 
   4   6  13        3.68       23.16      6.64 o 
   0   7  13        5.58        0.29      9.76 o 
   1   7  13       20.33       23.89      6.46 o 
   2   7  13       34.58       35.85      8.32 o 
   0   0  14      512.95      506.74     37.76 o 
   2   0  14      289.43      268.66     32.15 o 
   4   0  14       52.52       47.33     16.44 o 
   6   0  14      200.53      249.50     32.65 o 
   1   1  14      106.64       99.24     11.79 o 
   2   1  14       76.93       75.75     13.74 o 
   3   1  14       14.04        1.14      6.40 o 
   4   1  14        3.32        6.70      7.43 o 
   5   1  14       53.69       74.26     13.17 o 
   6   1  14       23.45       33.51     10.87 o 
   0   2  14      250.03      203.90     29.39 o 
   1   2  14       38.31       42.91     10.31 o 
   2   2  14      126.11      160.64     18.22 o 
   3   2  14       15.79        0.14      9.18 o 
   4   2  14      198.73      231.40     45.74 o 
   5   2  14       63.84       50.83     11.59 o 
   1   3  14       55.44       51.57     12.01 o 
   2   3  14       13.87       13.35      7.96 o 
   3   3  14        4.76        4.17      4.94 o 
   4   3  14       54.38       56.43      9.22 o 
   5   3  14       30.36       28.48      9.08 o 
   0   4  14      233.64      191.55     29.91 o 
   1   4  14        3.19       -1.39      8.26 o 
   2   4  14       30.35       38.95     10.83 o 
   3   4  14       20.15       21.26      6.72 o 
   4   4  14      107.99      122.08     13.20 o 
   1   5  14       28.62       54.47     13.61 o 
   2   5  14       12.52        1.22      5.91 o 
   3   5  14       15.53       16.68      5.16 o 
   4   5  14       14.69       13.83      5.03 o 
   0   6  14       38.29       67.99     19.82 o 
   1   6  14       82.95       79.09     13.83 o 
   2   6  14       24.42       22.78      8.53 o 
   2   0  15        3.85       16.55     10.54 o 
   4   0  15       35.23       37.74     14.92 o 
   0   1  15       62.55       39.44     14.58 o 
   1   1  15       86.00      109.88     12.80 o 
   2   1  15       14.67       30.73      9.60 o 
   3   1  15      153.95      145.23     27.64 o 
   4   1  15        0.14       -1.76      9.08 o 
   1   2  15       11.30       30.56      9.06 o 
   2   2  15       17.07       24.68      7.24 o 
   3   2  15       32.11       54.56      9.39 o 
   4   2  15       39.36       43.68     11.36 o 
   0   3  15      111.79      130.23     25.43 o 
   1   3  15      111.87      124.53     17.00 o 
   2   3  15       40.95       48.29      8.93 o 
   3   3  15       93.29      117.62     13.39 o 
   4   3  15       11.06       11.38      6.73 o 
   1   4  15        6.65       21.08      8.16 o 
   2   4  15        8.20       17.89      7.42 o 
   3   4  15        0.45       -1.77      3.89 o 
   0   5  15       14.99       16.89      9.52 o 
   1   5  15       61.71       69.35     29.64 o 
   0   0  16       43.10       51.66     15.24 o 
   2   0  16      163.66      201.95     30.68 o 
   1   1  16       12.45        5.07      4.85 o 
   2   1  16       10.73       12.95      7.40 o 
   3   1  16        0.01       -7.36      4.91 o 
   0   2  16      131.80      203.62     31.20 o 
   1   2  16       10.44       11.73      5.10 o 
   2   2  16       84.97       86.69     18.72 o 
   1   3  16        6.28        3.45     11.83 o 
                                                 
